# Supplementary material for: Regulation of lnc-TLCD2-1 on Radiation Sensitivity of Colorectal Cancer and Comprehensive Analysis of Its Mechanism
Source: Front Oncol. 2021 Jul 15;11:714159. doi: 10.3389/fonc.2021.714159 (PMC8320535; doi:10.3389/fonc.2021.714159)
Supplement: Supplemental Table 2 — Differential RNA of HCT116. [file Table_2.xls]

test_id	gene_id	gene	locus	sample_1	sample_2	status	value_1	value_2	log2(fold_change)	test_stat	p_value	q_value	significant
ENST00000005286	ENSG00000006118	TMEM132A	11:60680637-60720002	HTC116CONRTOL2	HTC116R2	OK	3.00666	0.000257557	-13.511	-0.0647749	0.01615	0.910789	no
ENST00000007516	ENSG00000004779	NDUFAB1	16:23592322-23607677	HTC116CONRTOL2	HTC116R2	OK	140.404	45.6405	-1.62119	-1.91523	0.04875	0.910789	no
ENST00000011473	ENSG00000008282	SYPL1	7:105730948-105753022	HTC116CONRTOL2	HTC116R2	OK	0.0032149	4.36366	10.4065	0.258517	0.0474	0.910789	no
ENST00000045347	ENSG00000042317	SPATA7	14:88851267-89021077	HTC116CONRTOL2	HTC116R2	OK	1.68194	0.00118805	-10.4673	-0.0852999	0.0487	0.910789	no
ENST00000200453	ENSG00000087074	PPP1R15A	19:49375648-49379314	HTC116CONRTOL2	HTC116R2	OK	22.5605	5.02804	-2.16573	-2.17994	0.03665	0.910789	no
ENST00000206380	ENSG00000091947	TMEM101	17:42088555-42111361	HTC116CONRTOL2	HTC116R2	OK	30.3151	5.35965	-2.49983	-2.489	0.0236	0.910789	no
ENST00000215909	ENSG00000100097	LGALS1	22:38071614-38075813	HTC116CONRTOL2	HTC116R2	OK	1031.93	236.471	-2.12562	-2.32229	0.02505	0.910789	no
ENST00000216037	ENSG00000100219	XBP1	22:29190542-29244547	HTC116CONRTOL2	HTC116R2	OK	44.4071	9.8503	-2.17255	-1.98652	0.0452	0.910789	no
ENST00000216115	ENSG00000100290	BIK	22:43506753-43525718	HTC116CONRTOL2	HTC116R2	OK	36.8262	9.28948	-1.98706	-2.26239	0.03405	0.910789	no
ENST00000216259	ENSG00000100417	PMM1	22:41947752-41985894	HTC116CONRTOL2	HTC116R2	OK	15.7772	3.00149	-2.39409	-2.3679	0.0282	0.910789	no
ENST00000216513	ENSG00000100625	SIX4	14:61176245-61191066	HTC116CONRTOL2	HTC116R2	OK	1.01639	3.90743	1.94277	1.92575	0.0439	0.910789	no
ENST00000217233	ENSG00000101255	TRIB3	20:361260-378203	HTC116CONRTOL2	HTC116R2	OK	23.4361	6.69634	-1.80729	-2.03242	0.04715	0.910789	no
ENST00000217315	ENSG00000101337	TM9SF4	20:30639990-30755061	HTC116CONRTOL2	HTC116R2	OK	0.000705956	2.20371	11.6081	0.178191	0.03055	0.910789	no
ENST00000217381	ENSG00000101400	SNTA1	20:31995760-32031698	HTC116CONRTOL2	HTC116R2	OK	15.5083	4.28457	-1.85582	-2.1292	0.04565	0.910789	no
ENST00000221283	ENSG00000076944	STXBP2	19:7694622-7712759	HTC116CONRTOL2	HTC116R2	OK	0.00104189	2.43758	11.192	0.11084	0.02395	0.910789	no
ENST00000223095	ENSG00000106366	SERPINE1	7:100770369-100782547	HTC116CONRTOL2	HTC116R2	OK	29.0508	7.57183	-1.93987	-2.10645	0.03025	0.910789	no
ENST00000225899	ENSG00000108759	KRT32	17:39616062-39623681	HTC116CONRTOL2	HTC116R2	OK	3.09032	0.450672	-2.77761	-2.45695	0.04225	0.910789	no
ENST00000225916	ENSG00000108773	KAT2A	17:40265125-40307990	HTC116CONRTOL2	HTC116R2	OK	2.37392	0.000182437	-13.6676	-0.0411615	0.0381	0.910789	no
ENST00000226319	ENSG00000077684	PHF17	4:129730778-130037795	HTC116CONRTOL2	HTC116R2	OK	0.000112047	1.43407	13.6437	0.0483451	0.02545	0.910789	no
ENST00000227868	ENSG00000110435	PDHX	11:34736766-35042138	HTC116CONRTOL2	HTC116R2	OK	0.000228398	7.53038	15.0089	0.042573	0.01825	0.910789	no
ENST00000228534	ENSG00000110944	IL23A	12:56732662-56734193	HTC116CONRTOL2	HTC116R2	OK	1.3752	0	-1.24804899843721	NA	0.00195	0.910789	no
ENST00000229201	ENSG00000111602	TIMELESS	12:56810902-56843187	HTC116CONRTOL2	HTC116R2	OK	0.000369409	1.67402	12.1458	0.106342	0.019	0.910789	no
ENST00000229328	ENSG00000111725	PRKAB1	12:119772516-120119435	HTC116CONRTOL2	HTC116R2	OK	8.56491	1.74679	-2.29373	-2.15205	0.0417	0.910789	no
ENST00000229340	ENSG00000111737	RAB35	12:120532898-120556800	HTC116CONRTOL2	HTC116R2	OK	3.78103	0.000260789	-13.8236	-0.0561535	0.02345	0.910789	no
ENST00000229854	ENSG00000112118	MCM3	6:52128806-52150390	HTC116CONRTOL2	HTC116R2	OK	10.2676	38.9557	1.92374	2.11915	0.04525	0.910789	no
ENST00000233545	ENSG00000115204	MPV17	2:27532359-27548547	HTC116CONRTOL2	HTC116R2	OK	7.55116	0.00200554	-11.8785	-0.10768	0.01425	0.910789	no
ENST00000234301	ENSG00000115944	COX7A2L	2:42560685-42652228	HTC116CONRTOL2	HTC116R2	OK	111.466	32.6659	-1.77074	-2.03268	0.0448	0.910789	no
ENST00000237822	ENSG00000118961	C2orf43	2:20883773-21022890	HTC116CONRTOL2	HTC116R2	OK	0.000814558	3.14157	11.9132	0.148828	0.01655	0.910789	no
ENST00000245544	ENSG00000125450	NUP85	17:73201753-73231853	HTC116CONRTOL2	HTC116R2	OK	0.00175122	5.62662	11.6497	0.22224	0.0392	0.910789	no
ENST00000246548	ENSG00000126261	UBA2	19:34919256-34960853	HTC116CONRTOL2	HTC116R2	OK	0.000754366	12.7922	14.0496	0.0874943	0.01415	0.910789	no
ENST00000246792	ENSG00000126458	RRAS	19:50138548-50143458	HTC116CONRTOL2	HTC116R2	OK	37.4621	8.21357	-2.18935	-2.42625	0.02335	0.910789	no
ENST00000247815	ENSG00000127311	HELB	12:66696324-66737423	HTC116CONRTOL2	HTC116R2	OK	0.345897	3.68473	3.41315	2.67666	0.0419	0.910789	no
ENST00000248244	ENSG00000127666	TICAM1	19:4815943-4831716	HTC116CONRTOL2	HTC116R2	OK	4.89452	1.12796	-2.11746	-2.31592	0.0324	0.910789	no
ENST00000249760	ENSG00000128928	IVD	15:40697685-40728146	HTC116CONRTOL2	HTC116R2	OK	0.000761102	1.73253	11.1525	0.152105	0.02555	0.910789	no
ENST00000251453	ENSG00000105193	RPS16	19:39923846-39926588	HTC116CONRTOL2	HTC116R2	OK	1579.21	372.613	-2.08346	-2.17932	0.03285	0.910789	no
ENST00000252934	ENSG00000130638	ATXN10	22:46041908-46241187	HTC116CONRTOL2	HTC116R2	OK	0.00131801	2.36244	10.8077	0.126459	0.0426	0.910789	no
ENST00000253063	ENSG00000130766	SESN2	1:28586037-28609002	HTC116CONRTOL2	HTC116R2	OK	12.2318	3.89332	-1.65156	-2.00112	0.0467	0.910789	no
ENST00000253577	ENSG00000131269	ABCB7	X:74273114-74376567	HTC116CONRTOL2	HTC116R2	OK	0.000751691	6.83337	13.1502	0.122085	0.0121	0.910789	no
ENST00000254301	ENSG00000131981	LGALS3	14:55590827-55612148	HTC116CONRTOL2	HTC116R2	OK	66.1456	14.7274	-2.16714	-2.09645	0.04465	0.910789	no
ENST00000254998	ENSG00000132661	NXT1	20:23327577-23335414	HTC116CONRTOL2	HTC116R2	OK	17.6926	4.32846	-2.03122	-2.22801	0.03435	0.910789	no
ENST00000258424	ENSG00000135940	COX5B	2:98262502-98264846	HTC116CONRTOL2	HTC116R2	OK	202.913	48.8025	-2.05584	-2.45599	0.01555	0.910789	no
ENST00000258607	ENSG00000136108	CKAP2	13:53029563-53050763	HTC116CONRTOL2	HTC116R2	OK	2.03303	10.8977	2.42232	2.2319	0.02615	0.910789	no
ENST00000259154	ENSG00000136636	KCTD3	1:215740734-215795149	HTC116CONRTOL2	HTC116R2	OK	2.73836	13.4468	2.29588	2.32888	0.0223	0.910789	no
ENST00000260356	ENSG00000137801	THBS1	15:39873279-39891667	HTC116CONRTOL2	HTC116R2	OK	25.9997	6.13431	-2.08352	-2.2908	0.0294	0.910789	no
ENST00000260363	ENSG00000137807	KIF23	15:69591285-69740764	HTC116CONRTOL2	HTC116R2	OK	0.000296584	5.86149	14.2705	0.081907	0.00875	0.910789	no
ENST00000260731	ENSG00000138160	KIF11	10:94352918-94415150	HTC116CONRTOL2	HTC116R2	OK	2.39028	9.36651	1.97033	2.33477	0.0208	0.910789	no
ENST00000260818	ENSG00000138246	DNAJC13	3:132136369-132257876	HTC116CONRTOL2	HTC116R2	OK	1.21881	5.03039	2.04519	2.10211	0.0484	0.910789	no
ENST00000261178	ENSG00000029153	ARNTL2	12:27485786-27610684	HTC116CONRTOL2	HTC116R2	OK	2.52509	0.00103692	-11.2498	-0.1087	0.0129	0.910789	no
ENST00000261366	ENSG00000113368	LMNB1	5:126112314-126172712	HTC116CONRTOL2	HTC116R2	OK	1.10384	10.0597	3.18797	1.75632	0.01025	0.910789	no
ENST00000261600	ENSG00000079134	THOC1	18:158382-268050	HTC116CONRTOL2	HTC116R2	OK	1.99111	0.000542689	-11.8412	-0.0687843	0.01655	0.910789	no
ENST00000262457	ENSG00000119509	INVS	9:102861501-103063426	HTC116CONRTOL2	HTC116R2	OK	0.403828	2.26465	2.48748	1.35449	0.0473	0.910789	no
ENST00000263088	ENSG00000129219	PLD2	17:4710390-4726729	HTC116CONRTOL2	HTC116R2	OK	0.000387371	3.46258	13.1258	0.0953103	0.01115	0.910789	no
ENST00000263121	ENSG00000099956	SMARCB1	22:24129149-24181315	HTC116CONRTOL2	HTC116R2	OK	0.00427985	3.95732	9.85275	0.251862	0.04685	0.910789	no
ENST00000263368	ENSG00000090013	BLVRB	19:40953695-40971747	HTC116CONRTOL2	HTC116R2	OK	118.484	26.7552	-2.1468	-2.58095	0.0124	0.910789	no
ENST00000263433	ENSG00000125503	PPP1R12C	19:55602280-55628927	HTC116CONRTOL2	HTC116R2	OK	0.00194743	1.89268	9.92464	0.2112	0.04375	0.910789	no
ENST00000264156	ENSG00000076003	MCM6	2:136597195-136633996	HTC116CONRTOL2	HTC116R2	OK	6.0988	28.8084	2.23989	2.64631	0.00605	0.910789	no
ENST00000264198	ENSG00000090432	MUL1	1:20825942-20834654	HTC116CONRTOL2	HTC116R2	OK	24.8934	7.71786	-1.68949	-2.06826	0.04485	0.910789	no
ENST00000264221	ENSG00000128050	PAICS	4:57301906-57327534	HTC116CONRTOL2	HTC116R2	OK	3.89007	24.2404	2.63955	1.46426	0.0471	0.910789	no
ENST00000264750	ENSG00000090316	MAEA	4:1283638-1333935	HTC116CONRTOL2	HTC116R2	OK	0.00205987	4.12361	10.9671	0.168328	0.0433	0.910789	no
ENST00000265462	ENSG00000126432	PRDX5	11:64085559-64089283	HTC116CONRTOL2	HTC116R2	OK	167.431	42.5897	-1.97499	-2.18519	0.0332	0.910789	no
ENST00000266742	ENSG00000139350	NEDD1	12:97301000-97347129	HTC116CONRTOL2	HTC116R2	OK	0.000419202	2.28823	12.4143	0.101004	0.02275	0.910789	no
ENST00000268042	ENSG00000140450	ARRDC4	15:98462783-98517068	HTC116CONRTOL2	HTC116R2	OK	0.77258	10.8415	3.81074	3.99716	0.0009	0.910789	no
ENST00000270162	ENSG00000142178	SIK1	21:44834394-44847008	HTC116CONRTOL2	HTC116R2	OK	4.47642	1.06071	-2.07731	-2.28867	0.03435	0.910789	no
ENST00000270279	ENSG00000142273	CBLC	19:45281125-45303891	HTC116CONRTOL2	HTC116R2	OK	30.4686	6.75186	-2.17396	-2.30575	0.02555	0.910789	no
ENST00000270502	ENSG00000142444	C19orf52	19:11039408-11044211	HTC116CONRTOL2	HTC116R2	OK	13.9751	3.91127	-1.83715	-1.98845	0.04505	0.910789	no
ENST00000272067	ENSG00000143727	ACP1	2:217729-278283	HTC116CONRTOL2	HTC116R2	OK	11.7082	0.00205912	-12.4732	-0.139214	0.02585	0.910789	no
ENST00000273153	ENSG00000144655	CSRNP1	3:39183345-39196053	HTC116CONRTOL2	HTC116R2	OK	15.0188	2.97699	-2.33484	-2.73625	0.0099	0.910789	no
ENST00000274031	ENSG00000145391	SETD7	4:140417094-140527853	HTC116CONRTOL2	HTC116R2	OK	4.66657	15.0977	1.69389	2.04232	0.0419	0.910789	no
ENST00000275072	ENSG00000146281	PM20D2	6:89855768-89875284	HTC116CONRTOL2	HTC116R2	OK	2.55461	9.1789	1.84522	2.22716	0.0287	0.910789	no
ENST00000279146	ENSG00000110711	AIP	11:67250511-67258574	HTC116CONRTOL2	HTC116R2	OK	44.5934	14.5784	-1.613	-1.87626	0.0481	0.910789	no
ENST00000279873	ENSG00000150347	ARID5B	10:63661058-63856703	HTC116CONRTOL2	HTC116R2	OK	0.252754	1.37331	2.44185	2.57061	0.02105	0.910789	no
ENST00000281455	ENSG00000151726	ACSL1	4:185676748-185776905	HTC116CONRTOL2	HTC116R2	OK	0.00109738	1.27853	10.1862	0.230361	0.03225	0.910789	no
ENST00000285018	ENSG00000154764	WNT7A	3:13857754-13921618	HTC116CONRTOL2	HTC116R2	OK	2.30204	0.46582	-2.30507	-2.28571	0.03665	0.910789	no
ENST00000286835	ENSG00000156304	SCAF4	21:33043345-33104388	HTC116CONRTOL2	HTC116R2	OK	0.000677312	1.42349	11.0373	0.169412	0.0218	0.910789	no
ENST00000287387	ENSG00000156795	WDYHV1	8:124428964-124488417	HTC116CONRTOL2	HTC116R2	OK	3.36	0.0008286	-11.9855	-0.0646845	0.0292	0.910789	no
ENST00000288986	ENSG00000158092	NCK1	3:136581049-136729927	HTC116CONRTOL2	HTC116R2	OK	2.96149	0.000940499	-11.6206	-0.10767	0.0369	0.910789	no
ENST00000289166	ENSG00000158246	FAM46B	1:27331510-27339327	HTC116CONRTOL2	HTC116R2	OK	14.701	4.04909	-1.86024	-2.12671	0.04655	0.910789	no
ENST00000289175	ENSG00000124831	LRRFIP1	2:238536218-238751451	HTC116CONRTOL2	HTC116R2	OK	1.26294	7.37235	2.54534	1.4864	0.0374	0.910789	no
ENST00000290551	ENSG00000159388	BTG2	1:203274618-203278730	HTC116CONRTOL2	HTC116R2	OK	49.2112	9.89195	-2.31466	-2.76841	0.00525	0.910789	no
ENST00000291565	ENSG00000160209	PDXK	21:45138974-45182188	HTC116CONRTOL2	HTC116R2	OK	0.000109831	2.90617	14.6915	0.0656433	0.00605	0.910789	no
ENST00000292147	ENSG00000105755	ETHE1	19:44010870-44040282	HTC116CONRTOL2	HTC116R2	OK	41.0563	8.52846	-2.26725	-2.05784	0.04745	0.910789	no
ENST00000294189	ENSG00000162244	RPL29	3:52027615-52029958	HTC116CONRTOL2	HTC116R2	OK	705.052	179.04	-1.97745	-2.07026	0.03825	0.910789	no
ENST00000295190	ENSG00000163053	SLC16A14	2:230899697-230933715	HTC116CONRTOL2	HTC116R2	OK	0.292879	2.34276	2.99984	2.27911	0.03835	0.910789	no
ENST00000297620	ENSG00000164970	FAM219A	9:34398181-34520982	HTC116CONRTOL2	HTC116R2	OK	0.00127485	1.30692	10.0016	0.245125	0.0349	0.910789	no
ENST00000298569	ENSG00000122203	KIAA1191	5:175773063-175788971	HTC116CONRTOL2	HTC116R2	OK	2.94209	0.00121265	-11.2445	-0.152676	0.02855	0.910789	no
ENST00000300403	ENSG00000088325	TPX2	20:30327073-30389608	HTC116CONRTOL2	HTC116R2	OK	11.4056	43.7511	1.93958	2.29017	0.0183	0.910789	no
ENST00000300738	ENSG00000167325	RRM1	11:4115936-4160106	HTC116CONRTOL2	HTC116R2	OK	6.99195	37.7313	2.432	2.49717	0.01305	0.910789	no
ENST00000300952	ENSG00000167470	MIDN	19:1248551-1259142	HTC116CONRTOL2	HTC116R2	OK	0.00134178	2.41821	10.8156	0.295627	0.03675	0.910789	no
ENST00000301264	ENSG00000167657	DAPK3	19:3958450-3971121	HTC116CONRTOL2	HTC116R2	OK	27.5899	4.694	-2.55525	-2.68167	0.0124	0.910789	no
ENST00000302262	ENSG00000171298	GAA	17:78075354-78093678	HTC116CONRTOL2	HTC116R2	OK	6.52759	0.000553529	-13.5256	-0.145567	0.01565	0.910789	no
ENST00000302313	ENSG00000114742	WDR48	3:39093488-39180394	HTC116CONRTOL2	HTC116R2	OK	0.00022373	2.26493	13.3054	0.0592485	0.0477	0.910789	no
ENST00000302350	ENSG00000168564	CDKN2AIP	4:184365743-184369351	HTC116CONRTOL2	HTC116R2	OK	1.70453	0.0012405	-10.4242	-0.179456	0.02125	0.910789	no
ENST00000302422	ENSG00000205544	TMEM256	17:7283852-7307456	HTC116CONRTOL2	HTC116R2	OK	221.548	28.0043	-2.9839	-2.51187	0.02805	0.910789	no
ENST00000302628	ENSG00000172137	CALB2	16:71392615-71424342	HTC116CONRTOL2	HTC116R2	OK	9.65307	0.00466326	-11.0154	-0.3686	0.04245	0.910789	no
ENST00000302746	ENSG00000168291	PDHB	3:58413356-58419584	HTC116CONRTOL2	HTC116R2	OK	3.67624	15.6658	2.09132	1.26234	0.0421	0.910789	no
ENST00000302759	ENSG00000169679	BUB1	2:111395274-111435691	HTC116CONRTOL2	HTC116R2	OK	2.20413	24.8135	3.49284	3.37632	0.00545	0.910789	no
ENST00000304516	ENSG00000169592	INO80E	16:29262828-30366682	HTC116CONRTOL2	HTC116R2	OK	3.44451	7.42846e-29	-95.2272	-5.16993e-26	0.0331	0.910789	no
ENST00000305978	ENSG00000171222	SCAND1	20:34541538-34547394	HTC116CONRTOL2	HTC116R2	OK	23.7981	5.44641	-2.12747	-2.23321	0.0329	0.910789	no
ENST00000307518	ENSG00000165887	ANKRD2	10:99332197-99343641	HTC116CONRTOL2	HTC116R2	OK	2.26077	0	-1.70521268347777	NA	5e-05	0.910789	no
ENST00000307954	ENSG00000217128	FNIP1	5:130759613-131132710	HTC116CONRTOL2	HTC116R2	OK	0.000665847	2.3987	11.8148	0.194669	0.03475	0.910789	no
ENST00000308302	ENSG00000174567	GOLT1A	1:204167287-204183220	HTC116CONRTOL2	HTC116R2	OK	12.8386	2.19522	-2.54805	-2.4681	0.0271	0.910789	no
ENST00000308696	ENSG00000173692	PSMD1	2:231921577-232037541	HTC116CONRTOL2	HTC116R2	OK	4.73433	38.3859	3.01934	2.40117	0.01705	0.910789	no
ENST00000310454	ENSG00000115159	GPD2	2:157291801-157470247	HTC116CONRTOL2	HTC116R2	OK	3.53585	15.7169	2.15218	1.97719	0.05	0.910789	no
ENST00000311764	ENSG00000175213	ZNF408	11:46722367-46727462	HTC116CONRTOL2	HTC116R2	OK	6.86065	1.64458	-2.06062	-2.22088	0.02635	0.910789	no
ENST00000312579	ENSG00000175602	CCDC85B	11:65657874-65659105	HTC116CONRTOL2	HTC116R2	OK	74.2387	20.1457	-1.8817	-2.30902	0.02725	0.910789	no
ENST00000312726	ENSG00000143774	GUK1	1:228327662-228336685	HTC116CONRTOL2	HTC116R2	OK	0.00485322	5.26449	10.0831	0.109599	0.03775	0.910789	no
ENST00000317276	ENSG00000179094	PER1	17:8043789-8068086	HTC116CONRTOL2	HTC116R2	OK	0.000223618	1.29695	12.5018	0.0715177	0.00715	0.910789	no
ENST00000319286	ENSG00000180938	ZNF572	8:125985539-125991631	HTC116CONRTOL2	HTC116R2	OK	0.291886	1.49186	2.35364	2.20981	0.04965	0.910789	no
ENST00000320248	ENSG00000176595	KBTBD11	8:1919295-1955102	HTC116CONRTOL2	HTC116R2	OK	0.321592	1.54671	2.26589	2.37157	0.0302	0.910789	no
ENST00000323468	ENSG00000178202	KDELC2	11:108342831-108373612	HTC116CONRTOL2	HTC116R2	OK	0.439633	2.76589	2.65337	2.41433	0.03905	0.910789	no
ENST00000323492	ENSG00000064012	CASP8	2:202098165-202152434	HTC116CONRTOL2	HTC116R2	OK	0.000565601	1.48598	11.3593	0.0893088	0.0204	0.910789	no
ENST00000325222	ENSG00000055130	CUL1	7:148393193-148498128	HTC116CONRTOL2	HTC116R2	OK	2.89721	12.7823	2.14141	2.1285	0.045	0.910789	no
ENST00000325464	ENSG00000175221	MED16	19:867961-893218	HTC116CONRTOL2	HTC116R2	OK	2.0406	0.00111359	-10.8396	-0.18642	0.02775	0.910789	no
ENST00000326577	ENSG00000006327	TNFRSF12A	16:3064712-3072384	HTC116CONRTOL2	HTC116R2	OK	80.5765	14.7142	-2.45315	-2.11168	0.03725	0.910789	no
ENST00000327230	ENSG00000182504	CEP97	3:101442768-101489406	HTC116CONRTOL2	HTC116R2	OK	0.000579815	2.18526	11.8799	0.294006	0.0373	0.910789	no
ENST00000327473	ENSG00000185361	TNFAIP8L1	19:4639529-4670382	HTC116CONRTOL2	HTC116R2	OK	0.000708844	3.3244	12.1953	0.125372	0.01965	0.910789	no
ENST00000328596	ENSG00000186891	TNFRSF18	1:1138887-1142071	HTC116CONRTOL2	HTC116R2	OK	1.88335	0.00383449	-8.94005	-0.12631	0.043	0.910789	no
ENST00000328703	ENSG00000143575	HAX1	1:154244986-154248351	HTC116CONRTOL2	HTC116R2	OK	0.00106223	4.70368	12.1125	0.0748873	0.0184	0.910789	no
ENST00000329970	ENSG00000155115	GTF3C6	6:111279762-111289093	HTC116CONRTOL2	HTC116R2	OK	0.827855	5.24216	2.66271	1.50796	0.00775	0.910789	no
ENST00000330036	ENSG00000183605	SFXN4	10:120900278-120925179	HTC116CONRTOL2	HTC116R2	OK	13.5432	0.00183348	-12.8507	-0.148912	0.01135	0.910789	no
ENST00000330459	ENSG00000182481	KPNA2	17:66031634-66042958	HTC116CONRTOL2	HTC116R2	OK	9.03987	67.4062	2.89851	2.43205	0.02475	0.910789	no
ENST00000332810	ENSG00000181026	AEN	15:89164526-89175513	HTC116CONRTOL2	HTC116R2	OK	81.0947	7.60548	-3.4145	-3.18419	0.00275	0.910789	no
ENST00000333007	ENSG00000185215	TNFAIP2	14:103589778-103603776	HTC116CONRTOL2	HTC116R2	OK	1.24578	0.000710432	-10.7761	-0.172674	0.0446	0.910789	no
ENST00000333119	ENSG00000126756	UXT	X:47511190-47519776	HTC116CONRTOL2	HTC116R2	OK	69.3106	16.0708	-2.10863	-2.21058	0.03905	0.910789	no
ENST00000334567	ENSG00000186329	TMEM212	3:171561138-171656505	HTC116CONRTOL2	HTC116R2	OK	4.0067	14.068	1.81193	2.09528	0.03675	0.910789	no
ENST00000334822	ENSG00000186908	ZDHHC17	12:77157367-77247476	HTC116CONRTOL2	HTC116R2	OK	0.000372223	1.47148	11.9488	0.127664	0.01685	0.910789	no
ENST00000336034	ENSG00000160570	DEDD2	19:42702749-42724292	HTC116CONRTOL2	HTC116R2	OK	0.00180033	3.6107	10.9698	0.188393	0.0199	0.910789	no
ENST00000337491	ENSG00000077463	SIRT6	19:4174105-4182601	HTC116CONRTOL2	HTC116R2	OK	0.0010533	1.84663	10.7758	0.0927445	0.0184	0.910789	no
ENST00000338192	ENSG00000187984	ANKRD19P	9:95571669-95661890	HTC116CONRTOL2	HTC116R2	OK	2.71875	0.0011817	-11.1679	-0.0494606	0.0375	0.910789	no
ENST00000339123	ENSG00000088826	SMOX	20:4101626-4168394	HTC116CONRTOL2	HTC116R2	OK	3.04754	0.000939749	-11.6631	-0.11651	0.01055	0.910789	no
ENST00000339276	ENSG00000175793	SFN	1:27189632-27190947	HTC116CONRTOL2	HTC116R2	OK	298.72	70.0237	-2.09288	-2.44489	0.01575	0.910789	no
ENST00000339430	ENSG00000189067	LITAF	16:11641577-11730237	HTC116CONRTOL2	HTC116R2	OK	6.98094	0.000482891	-13.8194	-0.0816256	0.00875	0.910789	no
ENST00000341441	ENSG00000106484	MEST	7:130121235-130148500	HTC116CONRTOL2	HTC116R2	OK	0.000497467	2.06799	12.0213	0.0761006	0.01185	0.910789	no
ENST00000341533	ENSG00000161048	NAPEPLD	7:102740222-102791089	HTC116CONRTOL2	HTC116R2	OK	0.000719031	1.62656	11.1435	0.217015	0.0273	0.910789	no
ENST00000342018	ENSG00000148308	GTF3C5	9:135906075-135933890	HTC116CONRTOL2	HTC116R2	OK	4.45342	0.000940508	-12.2092	-0.111039	0.01605	0.910789	no
ENST00000342136	ENSG00000159110	IFNAR2	21:34602205-34669539	HTC116CONRTOL2	HTC116R2	OK	0.000513153	1.68029	11.677	0.0917664	0.0235	0.910789	no
ENST00000342679	ENSG00000034152	MAP2K3	17:21187983-21218552	HTC116CONRTOL2	HTC116R2	OK	0.000621729	1.9081	11.5836	0.0859192	0.0341	0.910789	no
ENST00000343245	ENSG00000057663	ATG5	6:106632350-106773666	HTC116CONRTOL2	HTC116R2	OK	0.00044191	2.90732	12.6836	0.0919811	0.0228	0.910789	no
ENST00000343986	ENSG00000171858	RPS21	20:60962120-60963576	HTC116CONRTOL2	HTC116R2	OK	2132.7	500.571	-2.09103	-2.41843	0.01645	0.910789	no
ENST00000344469	ENSG00000148297	MED22	9:136205159-136214986	HTC116CONRTOL2	HTC116R2	OK	0.0017902	1.37146	9.58138	0.357304	0.04905	0.910789	no
ENST00000345851	ENSG00000110171	TRIM3	11:6469842-6495689	HTC116CONRTOL2	HTC116R2	OK	2.12086	0.000675292	-11.6169	-0.119248	0.01365	0.910789	no
ENST00000346248	ENSG00000182022	CHST15	10:125767183-125853206	HTC116CONRTOL2	HTC116R2	OK	0.000833104	4.88963	12.5189	0.192958	0.0279	0.910789	no
ENST00000348462	ENSG00000136942	RPL35	9:127615754-127624260	HTC116CONRTOL2	HTC116R2	OK	1170.94	338.077	-1.79224	-2.05603	0.0397	0.910789	no
ENST00000348824	ENSG00000085511	MAP3K4	6:161411349-161538417	HTC116CONRTOL2	HTC116R2	OK	0.653875	6.47526	3.30785	2.06322	0.04345	0.910789	no
ENST00000351018	ENSG00000177105	RHOG	11:3848207-3862213	HTC116CONRTOL2	HTC116R2	OK	0.00246878	3.62287	10.5191	0.164714	0.0199	0.910789	no
ENST00000351223	ENSG00000132780	NASP	1:46048538-46084566	HTC116CONRTOL2	HTC116R2	OK	4.79035	32.3662	2.75628	2.12817	0.0419	0.910789	no
ENST00000351589	ENSG00000100403	ZC3H7B	22:41697525-41756151	HTC116CONRTOL2	HTC116R2	OK	0.000293867	1.3518	12.1674	0.109763	0.00915	0.910789	no
ENST00000351691	ENSG00000131323	TRAF3	14:103243812-103377837	HTC116CONRTOL2	HTC116R2	OK	2.24729	0.00198311	-10.1462	-0.164537	0.03255	0.910789	no
ENST00000352131	ENSG00000049541	RFC2	7:72440164-74366314	HTC116CONRTOL2	HTC116R2	OK	3.91706e-32	2.79142	105.813	3.23394e-29	0.0496	0.910789	no
ENST00000352511	ENSG00000114739	ACVR2B	3:38487686-38534633	HTC116CONRTOL2	HTC116R2	OK	0.987687	4.19877	2.08784	2.34362	0.02415	0.910789	no
ENST00000353468	ENSG00000147955	SIGMAR1	9:34634718-34637806	HTC116CONRTOL2	HTC116R2	OK	0.00336436	6.38481	10.8901	0.202984	0.0314	0.910789	no
ENST00000353739	ENSG00000137075	RNF38	9:36336392-36487545	HTC116CONRTOL2	HTC116R2	OK	1.6044	0.000352176	-12.1535	-0.115279	0.01295	0.910789	no
ENST00000354396	ENSG00000143437	ARNT	1:150782180-150849244	HTC116CONRTOL2	HTC116R2	OK	0.00172228	3.02735	10.7795	0.24862	0.0457	0.910789	no
ENST00000354675	ENSG00000131016	AKAP12	6:151561133-151679692	HTC116CONRTOL2	HTC116R2	OK	16.4606	143.95	3.12848	2.22039	0.02565	0.910789	no
ENST00000354880	ENSG00000064601	CTSA	20:44517263-44540794	HTC116CONRTOL2	HTC116R2	OK	0.000383597	3.9748	13.339	0.0470133	0.04325	0.910789	no
ENST00000355007	ENSG00000119383	PPP2R4	9:131857088-131911225	HTC116CONRTOL2	HTC116R2	OK	0.000377443	3.74787	13.2775	0.0658232	0.00845	0.910789	no
ENST00000355112	ENSG00000197299	BLM	15:91260557-91358859	HTC116CONRTOL2	HTC116R2	OK	0.394167	3.33721	3.08176	2.57302	0.03475	0.910789	no
ENST00000355341	ENSG00000166140	ZFYVE19	15:41060066-41106767	HTC116CONRTOL2	HTC116R2	OK	2.9025	0.000485132	-12.5466	-0.0711318	0.0387	0.910789	no
ENST00000355366	ENSG00000213390	ARHGAP19	10:98757794-99052413	HTC116CONRTOL2	HTC116R2	OK	3.42599	0.0024871	-10.4278	-0.109339	0.04655	0.910789	no
ENST00000355697	ENSG00000183605	SFXN4	10:120900278-120925179	HTC116CONRTOL2	HTC116R2	OK	0.00378971	9.75109	11.3293	0.200141	0.0294	0.910789	no
ENST00000355947	ENSG00000146833	TRIM4	7:99473609-99517223	HTC116CONRTOL2	HTC116R2	OK	0.00146296	1.80645	10.2701	0.191848	0.04295	0.910789	no
ENST00000356404	ENSG00000110697	PITPNM1	11:67259238-67273734	HTC116CONRTOL2	HTC116R2	OK	3.97632	0.000521485	-12.8965	-0.153635	0.01625	0.910789	no
ENST00000356715	ENSG00000204519	ZNF551	19:58193336-58269527	HTC116CONRTOL2	HTC116R2	OK	0.00119014	1.55866	10.355	0.173002	0.03105	0.910789	no
ENST00000356763	ENSG00000196455	PIK3R4	3:130397778-130465673	HTC116CONRTOL2	HTC116R2	OK	2.21169	9.46489	2.09744	2.45004	0.0135	0.910789	no
ENST00000357156	ENSG00000125971	DYNLRB1	20:33104188-33128762	HTC116CONRTOL2	HTC116R2	OK	48.0586	12.2065	-1.97714	-2.09494	0.0463	0.910789	no
ENST00000357207	ENSG00000168538	TRAPPC11	4:184580419-184634745	HTC116CONRTOL2	HTC116R2	OK	0.00164648	3.18624	10.9183	0.428933	0.05	0.910789	no
ENST00000357880	ENSG00000236882	C5orf27	5:95169504-95210223	HTC116CONRTOL2	HTC116R2	OK	0	1.65553	1.40899982790814	NA	0.0079	0.910789	no
ENST00000357949	ENSG00000197019	SERTAD1	19:40927498-40931932	HTC116CONRTOL2	HTC116R2	OK	55.5913	7.19325	-2.95014	-3.54634	0.00125	0.910789	no
ENST00000358622	ENSG00000165533	TTC8	14:89290496-89344335	HTC116CONRTOL2	HTC116R2	OK	0.00213458	4.26671	10.965	0.176624	0.0231	0.910789	no
ENST00000358755	ENSG00000164930	FZD6	8:104133259-104345094	HTC116CONRTOL2	HTC116R2	OK	0.00043842	3.16093	12.8157	0.114408	0.02125	0.910789	no
ENST00000359215	ENSG00000196420	S100A5	1:153509622-153514241	HTC116CONRTOL2	HTC116R2	OK	1.65385	0	-1.40808682949794	NA	0.00895	0.910789	no
ENST00000359238	ENSG00000002919	SNX11	17:46180718-46200436	HTC116CONRTOL2	HTC116R2	OK	9.91907	1.63738	-2.59881	-2.00956	0.04185	0.910789	no
ENST00000359465	ENSG00000196374	HIST1H2BM	6:27782821-27783267	HTC116CONRTOL2	HTC116R2	OK	25.1199	137.649	2.45409	2.79792	0.0121	0.910789	no
ENST00000359470	ENSG00000182795	C1orf116	1:207191745-207206101	HTC116CONRTOL2	HTC116R2	OK	4.15338	0.514544	-3.01292	-2.44826	0.04885	0.910789	no
ENST00000359944	ENSG00000136521	NDUFB5	3:179322477-179345435	HTC116CONRTOL2	HTC116R2	OK	14.6185	0.00587437	-11.2811	-0.185058	0.0378	0.910789	no
ENST00000359979	ENSG00000107771	CCSER2	10:86088341-86278273	HTC116CONRTOL2	HTC116R2	OK	0.000851441	3.56298	12.0309	0.108421	0.0207	0.910789	no
ENST00000359985	ENSG00000197846	HIST1H2BF	6:26199747-26200942	HTC116CONRTOL2	HTC116R2	OK	15.5065	55.9036	1.85007	2.25767	0.02875	0.910789	no
ENST00000360299	ENSG00000111540	RAB5B	12:56367696-56388490	HTC116CONRTOL2	HTC116R2	OK	0.000543011	1.59361	11.519	0.112233	0.0197	0.910789	no
ENST00000361036	ENSG00000197858	GPAA1	8:145137492-145141119	HTC116CONRTOL2	HTC116R2	OK	7.46237	0.00215765	-11.756	-0.235894	0.0236	0.910789	no
ENST00000361113	ENSG00000198551	ZNF627	19:11670188-11729950	HTC116CONRTOL2	HTC116R2	OK	1.00215	6.45448	2.6872	2.22582	0.03975	0.910789	no
ENST00000361175	ENSG00000198682	PAPSS2	10:89351363-89507462	HTC116CONRTOL2	HTC116R2	OK	0.000619961	2.79894	12.1404	0.160141	0.0218	0.910789	no
ENST00000361575	ENSG00000198918	RPL39	X:118920466-118925606	HTC116CONRTOL2	HTC116R2	OK	1514.24	452.414	-1.74288	-2.00957	0.04245	0.910789	no
ENST00000363101	ENSG00000199971	RNU6-797P	7:139909362-139909471	HTC116CONRTOL2	HTC116R2	OK	171.827	0	-7.43318481076706	NA	0.0117	0.910789	no
ENST00000363564	ENSG00000200434	RNA5-8SP2	16:33965425-33965577	HTC116CONRTOL2	HTC116R2	OK	456.648	0	-8.83809456560225	NA	0.0001	0.910789	no
ENST00000363673.1	ENSG00000260682.2	-	16:81993523-81996298	HTC116CONRTOL2	HTC116R2	OK	246.25	71.9183	-1.77569	-2.01279	0.0455	0.910789	no
ENST00000366327	ENSG00000203513	AL353662.3	9:34169686-34169934	HTC116CONRTOL2	HTC116R2	OK	0	6.73691	2.95175749172228	NA	0.0339	0.910789	no
ENST00000366388	ENSG00000203578	AC073940.1	15:44564039-44564218	HTC116CONRTOL2	HTC116R2	OK	0	19.6312	4.36675583194792	NA	0.0339	0.910789	no
ENST00000366651	ENSG00000143633	C1orf131	1:231359508-231376933	HTC116CONRTOL2	HTC116R2	OK	4.25689	0.00123424	-11.752	-0.101308	0.0118	0.910789	no
ENST00000366686	ENSG00000154429	CCSAP	1:229455026-229479041	HTC116CONRTOL2	HTC116R2	OK	0.000452604	1.81265	11.9676	0.129082	0.0239	0.910789	no
ENST00000366955	ENSG00000117724	CENPF	1:214776537-214837931	HTC116CONRTOL2	HTC116R2	OK	1.23961	10.0767	3.02307	3.54719	0.00055	0.910789	no
ENST00000366999	ENSG00000117650	NEK2	1:211836113-211848960	HTC116CONRTOL2	HTC116R2	OK	1.73976	10.7204	2.62341	2.35494	0.02675	0.910789	no
ENST00000367062	ENSG00000196352	CD55	1:207494852-207534311	HTC116CONRTOL2	HTC116R2	OK	2.52255	0.00166345	-10.5665	-0.131038	0.03305	0.910789	no
ENST00000367089	ENSG00000146425	DYNLT1	6:159057505-159065771	HTC116CONRTOL2	HTC116R2	OK	175.931	47.8876	-1.87728	-2.22963	0.02295	0.910789	no
ENST00000367142	ENSG00000069275	NUCKS1	1:205681946-205719404	HTC116CONRTOL2	HTC116R2	OK	8.43619	33.9449	2.00853	2.06687	0.0339	0.910789	no
ENST00000367157	ENSG00000163545	NUAK2	1:205271186-205290883	HTC116CONRTOL2	HTC116R2	OK	4.10725	0.809003	-2.34395	-2.55382	0.01755	0.910789	no
ENST00000367311	ENSG00000174307	PHLDA3	1:201434606-201438365	HTC116CONRTOL2	HTC116R2	OK	38.0188	3.03555	-3.64668	-2.90507	0.02565	0.910789	no
ENST00000367474	ENSG00000203727	SAMD5	6:147830062-148324506	HTC116CONRTOL2	HTC116R2	OK	0.47266	2.02872	2.1017	2.04522	0.04355	0.910789	no
ENST00000367549	ENSG00000135829	DHX9	1:182800823-182857117	HTC116CONRTOL2	HTC116R2	OK	13.1692	59.8624	2.18448	2.08773	0.0441	0.910789	no
ENST00000367559	ENSG00000135828	RNASEL	1:182542768-182558391	HTC116CONRTOL2	HTC116R2	OK	0.000774264	1.23509	10.6395	0.18878	0.02255	0.910789	no
ENST00000367658	ENSG00000112406	HECA	6:139456248-139613276	HTC116CONRTOL2	HTC116R2	OK	1.07729	4.03292	1.90442	2.00146	0.04855	0.910789	no
ENST00000367737	ENSG00000010165	METTL13	1:171750787-171783163	HTC116CONRTOL2	HTC116R2	OK	0.00165623	2.43466	10.5216	0.186307	0.0295	0.910789	no
ENST00000367900	ENSG00000143228	NUF2	1:163080910-163325554	HTC116CONRTOL2	HTC116R2	OK	0.00325639	3.16523	9.92482	0.300837	0.04195	0.910789	no
ENST00000368006	ENSG00000158796	DEDD	1:161070345-161102478	HTC116CONRTOL2	HTC116R2	OK	0.00126309	3.12351	11.272	0.100025	0.0254	0.910789	no
ENST00000368012	ENSG00000143217	PVRL4	1:161040784-161059389	HTC116CONRTOL2	HTC116R2	OK	3.31783	0.226885	-3.8702	-3.14233	0.03325	0.910789	no
ENST00000368295	ENSG00000093144	ECHDC1	6:127609854-127664754	HTC116CONRTOL2	HTC116R2	OK	0.00108605	3.94833	11.8279	0.12867	0.0184	0.910789	no
ENST00000368498	ENSG00000047932	GOPC	6:117609462-117923691	HTC116CONRTOL2	HTC116R2	OK	2.388	9.6426e-05	-14.596	-0.0339514	0.02385	0.910789	no
ENST00000368567	ENSG00000177954	RPS27	1:153963234-153964632	HTC116CONRTOL2	HTC116R2	OK	1656.47	456.488	-1.85946	-2.13369	0.02955	0.910789	no
ENST00000368654	ENSG00000148773	MKI67	10:129894922-129924649	HTC116CONRTOL2	HTC116R2	OK	2.54017	11.77	2.21212	2.39624	0.01975	0.910789	no
ENST00000368717	ENSG00000196420	S100A5	1:153509622-153514241	HTC116CONRTOL2	HTC116R2	OK	2.1539	0	-1.65713691764547	NA	0.0273	0.910789	no
ENST00000368719	ENSG00000197956	S100A6	1:153506078-153508720	HTC116CONRTOL2	HTC116R2	OK	1534.88	294.431	-2.38212	-2.33283	0.0268	0.910789	no
ENST00000369119	ENSG00000143401	ANP32E	1:150190716-150208504	HTC116CONRTOL2	HTC116R2	OK	2.4011	12.9967	2.43638	2.18592	0.03335	0.910789	no
ENST00000369510	ENSG00000173218	VANGL1	1:116184573-116240845	HTC116CONRTOL2	HTC116R2	OK	0.000180072	1.41211	12.937	0.111715	0.00885	0.910789	no
ENST00000369651	ENSG00000135318	NT5E	6:86159808-86205500	HTC116CONRTOL2	HTC116R2	OK	3.68372	0.000381105	-13.2387	-0.0644629	0.0163	0.910789	no
ENST00000370305	ENSG00000135297	MTO1	6:74171300-74218959	HTC116CONRTOL2	HTC116R2	OK	0.000769389	3.65068	12.2122	0.105211	0.0236	0.910789	no
ENST00000370570	ENSG00000168216	LMBRD1	6:70385693-70507003	HTC116CONRTOL2	HTC116R2	OK	1.3207	0.000860468	-10.5839	-0.0980985	0.0369	0.910789	no
ENST00000370623	ENSG00000102606	ARHGEF7	13:111748184-111958084	HTC116CONRTOL2	HTC116R2	OK	1.2938	0.000349912	-11.8523	-0.108608	0.01775	0.910789	no
ENST00000370626	ENSG00000119986	AVPI1	10:99437180-99447080	HTC116CONRTOL2	HTC116R2	OK	35.7357	9.60893	-1.89492	-2.29197	0.02655	0.910789	no
ENST00000371146	ENSG00000162607	USP1	1:62901967-62917475	HTC116CONRTOL2	HTC116R2	OK	0.000579119	4.49827	12.9232	0.140455	0.0144	0.910789	no
ENST00000371221	ENSG00000059573	ALDH18A1	10:97365695-97416463	HTC116CONRTOL2	HTC116R2	OK	0.000470587	6.04201	13.6483	0.114333	0.01675	0.910789	no
ENST00000371485	ENSG00000138180	CEP55	10:95256388-95288849	HTC116CONRTOL2	HTC116R2	OK	4.23445	17.9673	2.08513	2.47436	0.01625	0.910789	no
ENST00000371568	ENSG00000085840	ORC1	1:52838500-52870131	HTC116CONRTOL2	HTC116R2	OK	1.89815	7.988	2.07324	2.16253	0.03645	0.910789	no
ENST00000372047	ENSG00000160271	RALGDS	9:135973106-136039332	HTC116CONRTOL2	HTC116R2	OK	0.000311111	1.35308	12.0865	0.0725141	0.00865	0.910789	no
ENST00000372050	ENSG00000160271	RALGDS	9:135973106-136039332	HTC116CONRTOL2	HTC116R2	OK	1.47313	0.000393006	-11.872	-0.0909277	0.02105	0.910789	no
ENST00000372171	ENSG00000124688	MAD2L1BP	6:43597276-43608689	HTC116CONRTOL2	HTC116R2	OK	32.896	8.61642	-1.93275	-2.16692	0.0395	0.910789	no
ENST00000372458	ENSG00000066322	ELOVL1	1:43829067-43833745	HTC116CONRTOL2	HTC116R2	OK	22.9878	0.0016982	-13.7246	-0.168738	0.01535	0.910789	no
ENST00000372508	ENSG00000164011	ZNF691	1:43312279-43318148	HTC116CONRTOL2	HTC116R2	OK	1.78121	0.0018052	-9.94649	-0.14019	0.017	0.910789	no
ENST00000372689	ENSG00000124155	PIGT	20:44044706-44054885	HTC116CONRTOL2	HTC116R2	OK	3.62499	0.00146027	-11.2775	-0.165414	0.02405	0.910789	no
ENST00000372994	ENSG00000171159	C9orf16	9:130922538-130926207	HTC116CONRTOL2	HTC116R2	OK	58.659	14.0694	-2.05979	-2.19184	0.039	0.910789	no
ENST00000373069	ENSG00000148339	SLC25A25	9:130823511-130882122	HTC116CONRTOL2	HTC116R2	OK	1.95622	0.0010262	-10.8965	-0.201473	0.0295	0.910789	no
ENST00000373330	ENSG00000197056	ZMYM1	1:35525386-35581460	HTC116CONRTOL2	HTC116R2	OK	2.28489	0.00102423	-11.1234	-0.183008	0.0323	0.910789	no
ENST00000373833	ENSG00000180198	RCC1	1:28832454-28865812	HTC116CONRTOL2	HTC116R2	OK	6.93379e-05	5.55271	16.2892	0.000884537	0.0141	0.910789	no
ENST00000373871	ENSG00000158161	EYA3	1:28296854-28415207	HTC116CONRTOL2	HTC116R2	OK	1.46887	0.000837357	-10.7766	-0.213139	0.0376	0.910789	no
ENST00000374166	ENSG00000117676	RPS6KA1	1:26856251-26901521	HTC116CONRTOL2	HTC116R2	OK	0.000303569	2.97143	13.2568	0.0669349	0.0204	0.910789	no
ENST00000374253	ENSG00000142675	CNKSR1	1:26503893-26516377	HTC116CONRTOL2	HTC116R2	OK	2.37244	0.00221852	-10.0626	-0.296039	0.0343	0.910789	no
ENST00000374518	ENSG00000165733	BMS1	10:43278248-43330385	HTC116CONRTOL2	HTC116R2	OK	2.83111	11.7468	2.05283	2.4718	0.0189	0.910789	no
ENST00000374561	ENSG00000117318	ID3	1:23884408-23886285	HTC116CONRTOL2	HTC116R2	OK	101.15	11.2858	-3.16391	-2.70533	0.0088	0.910789	no
ENST00000374893	ENSG00000117298	ECE1	1:21543739-21671997	HTC116CONRTOL2	HTC116R2	OK	0.00277357	2.20257	9.63323	0.199805	0.0455	0.910789	no
ENST00000375066	ENSG00000095383	TBC1D2	9:100961279-101018003	HTC116CONRTOL2	HTC116R2	OK	9.82802	1.32416	-2.89182	-2.3753	0.0356	0.910789	no
ENST00000375631	ENSG00000204386	NEU1	6:31825435-31830683	HTC116CONRTOL2	HTC116R2	OK	25.1929	7.14904	-1.8172	-2.06852	0.045	0.910789	no
ENST00000376279	ENSG00000175198	PCCA	13:100741268-101182686	HTC116CONRTOL2	HTC116R2	OK	8.16143	0.00171317	-12.2179	-0.263355	0.02955	0.910789	no
ENST00000377066	ENSG00000135048	TMEM2	9:74298281-74431606	HTC116CONRTOL2	HTC116R2	OK	0.000631268	1.37071	11.0844	0.1992	0.0267	0.910789	no
ENST00000377126	ENSG00000119138	KLF9	9:72999502-73029540	HTC116CONRTOL2	HTC116R2	OK	0.360011	2.50007	2.79586	2.94697	0.0099	0.910789	no
ENST00000377194	ENSG00000204713	TRIM27	6:28870778-28891766	HTC116CONRTOL2	HTC116R2	OK	4.98062	0.000476824	-13.3506	-0.089792	0.0096	0.910789	no
ENST00000377709	ENSG00000125871	MGME1	20:17922240-18039832	HTC116CONRTOL2	HTC116R2	OK	2.59229	0.00109843	-11.2046	-0.0247136	0.04385	0.910789	no
ENST00000377807	ENSG00000125844	RRBP1	20:17594322-17662940	HTC116CONRTOL2	HTC116R2	OK	3.37947	0.000880156	-11.9068	-0.15105	0.02975	0.910789	no
ENST00000378516	ENSG00000092871	RFFL	17:33332106-33448541	HTC116CONRTOL2	HTC116R2	OK	0.000242806	3.69472	13.8934	0.0746129	0.0096	0.910789	no
ENST00000378643	ENSG00000221829	FANCG	9:35073831-35080013	HTC116CONRTOL2	HTC116R2	OK	0.000444944	3.10546	12.7689	0.0783655	0.00845	0.910789	no
ENST00000379177	ENSG00000005889	ZFX	X:24164341-24234372	HTC116CONRTOL2	HTC116R2	OK	0.000398169	1.42483	11.8051	0.196329	0.02035	0.910789	no
ENST00000379389	ENSG00000187608	ISG15	1:948802-949920	HTC116CONRTOL2	HTC116R2	OK	326.596	69.5094	-2.23223	-2.62976	0.0146	0.910789	no
ENST00000379735	ENSG00000150961	SEC24D	4:119643977-119759838	HTC116CONRTOL2	HTC116R2	OK	5.52156	0.000420442	-13.6809	-0.126178	0.01185	0.910789	no
ENST00000380353	ENSG00000134014	ELP3	8:27947189-28048673	HTC116CONRTOL2	HTC116R2	OK	8.30004	0.00133439	-12.6027	-0.122692	0.0222	0.910789	no
ENST00000380733	ENSG00000164985	PSIP1	9:15422701-15511017	HTC116CONRTOL2	HTC116R2	OK	0.00155585	3.85474	11.2747	0.224532	0.0455	0.910789	no
ENST00000381714	ENSG00000140382	HMG20A	15:77712753-77777949	HTC116CONRTOL2	HTC116R2	OK	1.23899	0.00047246	-11.3567	-0.119121	0.0373	0.910789	no
ENST00000382723	ENSG00000163132	MSX1	4:4861392-4865663	HTC116CONRTOL2	HTC116R2	OK	32.0133	9.10058	-1.81464	-2.18257	0.03535	0.910789	no
ENST00000383314	ENSG00000101654	RNMT	18:13663345-13764557	HTC116CONRTOL2	HTC116R2	OK	4.44924	0.00086102	-12.3352	-0.182348	0.0463	0.910789	no
ENST00000384333	ENSG00000207061	Y_RNA	7:155978815-155978917	HTC116CONRTOL2	HTC116R2	OK	164.085	0	-7.36706522941576	NA	0.0267	0.910789	no
ENST00000387974	ENSG00000210709	RNU6ATAC3P	17:44994135-45000400	HTC116CONRTOL2	HTC116R2	OK	0	16.9779	4.16815260425327	NA	0.04795	0.910789	no
ENST00000389772	ENSG00000241484	ARHGAP8	22:45064592-45258665	HTC116CONRTOL2	HTC116R2	OK	0.00143592	3.9905	11.4404	0.118649	0.02235	0.910789	no
ENST00000389995	ENSG00000142168	SOD1	21:33031934-33041244	HTC116CONRTOL2	HTC116R2	OK	54.7794	19.816	-1.46697	-0.694906	0.037	0.910789	no
ENST00000391138	ENSG00000212440	SNORA75	12:9429830-9466684	HTC116CONRTOL2	HTC116R2	OK	0	27.3467	4.82510888752416	NA	0.0466	0.910789	no
ENST00000391707	ENSG00000226179	LINC00685	X:281384-285848	HTC116CONRTOL2	HTC116R2	OK	2590.3	599.288	-2.1118	-2.29798	0.02695	0.910789	no
ENST00000392021	ENSG00000085978	ATG16L1	2:234118696-234204320	HTC116CONRTOL2	HTC116R2	OK	3.26225	4.99935e-15	-49.213	-4.32974e-12	0.03895	0.910789	no
ENST00000392081	ENSG00000068903	SIRT2	19:39369194-39399533	HTC116CONRTOL2	HTC116R2	OK	3.02667	0.000984277	-11.5864	-0.120443	0.0175	0.910789	no
ENST00000392144	ENSG00000120784	ZFP30	19:37988062-38210691	HTC116CONRTOL2	HTC116R2	OK	0.000346232	1.28944	11.8627	0.0866197	0.03505	0.910789	no
ENST00000392339	ENSG00000141526	SLC16A3	17:80186272-80231607	HTC116CONRTOL2	HTC116R2	OK	21.206	0.00148739	-13.7994	-0.1067	0.0237	0.910789	no
ENST00000392561	ENSG00000122965	RBM19	12:114254542-114404176	HTC116CONRTOL2	HTC116R2	OK	0.00102299	2.1926	11.0656	0.216538	0.02785	0.910789	no
ENST00000392745	ENSG00000131323	TRAF3	14:103243812-103377837	HTC116CONRTOL2	HTC116R2	OK	0.000539412	3.33283	12.5931	0.087058	0.0237	0.910789	no
ENST00000393040	ENSG00000136717	BIN1	2:127805602-127874626	HTC116CONRTOL2	HTC116R2	OK	0.00128589	2.37711	10.8522	0.165682	0.0191	0.910789	no
ENST00000393231	ENSG00000106459	NRF1	7:129251554-129396922	HTC116CONRTOL2	HTC116R2	OK	0.00111377	2.03495	10.8353	0.107858	0.0382	0.910789	no
ENST00000393328	ENSG00000121067	SPOP	17:47676245-47755596	HTC116CONRTOL2	HTC116R2	OK	0.000784264	2.66596	11.731	0.145376	0.0184	0.910789	no
ENST00000393430	ENSG00000184517	ZFP1	16:75182389-75206134	HTC116CONRTOL2	HTC116R2	OK	0.00159052	1.43	9.8123	0.270024	0.03575	0.910789	no
ENST00000393531	ENSG00000130830	MPP1	X:154006958-154049282	HTC116CONRTOL2	HTC116R2	OK	2.49145	0.00170543	-10.5126	-0.12084	0.0192	0.910789	no
ENST00000393997	ENSG00000102890	ELMO3	16:67233013-67237932	HTC116CONRTOL2	HTC116R2	OK	15.1534	4.39241	-1.78655	-2.10946	0.03955	0.910789	no
ENST00000394125	ENSG00000136933	RABEPK	9:127962820-127996437	HTC116CONRTOL2	HTC116R2	OK	0.00134271	5.11147	11.8944	0.114629	0.01615	0.910789	no
ENST00000394130	ENSG00000103852	TTC23	15:99676527-99791428	HTC116CONRTOL2	HTC116R2	OK	0.00151726	1.35987	9.80778	0.148441	0.0362	0.910789	no
ENST00000394163	ENSG00000197343	ZNF655	7:99143930-99208643	HTC116CONRTOL2	HTC116R2	OK	3.91119	0.00123128	-11.6332	-0.248761	0.03975	0.910789	no
ENST00000394514	ENSG00000013561	RNF14	5:141323143-141369856	HTC116CONRTOL2	HTC116R2	OK	1.98239	0.00110152	-10.8135	-0.129265	0.03505	0.910789	no
ENST00000394667	ENSG00000109475	RPL34	4:109541721-109551568	HTC116CONRTOL2	HTC116R2	OK	869.677	195.484	-2.15343	-2.11742	0.04735	0.910789	no
ENST00000394692	ENSG00000126858	RHOT1	17:30468244-30580393	HTC116CONRTOL2	HTC116R2	OK	2.69163	0.00110892	-11.2451	-0.138088	0.02525	0.910789	no
ENST00000394820	ENSG00000109320	NFKB1	4:103422485-103538459	HTC116CONRTOL2	HTC116R2	OK	0.000634864	2.32681	11.8396	0.149001	0.01635	0.910789	no
ENST00000394957	ENSG00000107738	C10orf54	10:73156690-73575702	HTC116CONRTOL2	HTC116R2	OK	10.8418	2.04183	-2.40867	-2.15236	0.0436	0.910789	no
ENST00000394963	ENSG00000066117	SMARCD1	12:50478754-50494495	HTC116CONRTOL2	HTC116R2	OK	1.56391	0.00112402	-10.4423	-0.230253	0.0444	0.910789	no
ENST00000395240	ENSG00000149925	ALDOA	16:29262828-30366682	HTC116CONRTOL2	HTC116R2	OK	6.65294	5.01292e-08	-26.9838	-9.56332e-06	0.0351	0.910789	no
ENST00000395656	ENSG00000141127	PRPSAP2	17:18739019-18834581	HTC116CONRTOL2	HTC116R2	OK	4.62719	0.00168114	-11.4265	-0.145933	0.02695	0.910789	no
ENST00000395954	ENSG00000019186	CYP24A1	20:52769987-52790512	HTC116CONRTOL2	HTC116R2	OK	238.514	61.1205	-1.96434	-1.93822	0.04895	0.910789	no
ENST00000396056	ENSG00000169981	ZNF35	3:44596684-44727145	HTC116CONRTOL2	HTC116R2	OK	0.0008259	2.0678	11.2898	0.130184	0.01785	0.910789	no
ENST00000396863	ENSG00000101057	MYBL2	20:42295753-42345136	HTC116CONRTOL2	HTC116R2	OK	0.00172288	3.08931	10.8082	0.235722	0.0338	0.910789	no
ENST00000397863	ENSG00000197971	MBP	18:74686645-74845639	HTC116CONRTOL2	HTC116R2	OK	1.44034	0.000204597	-12.7813	-0.0682777	0.0144	0.910789	no
ENST00000398334	ENSG00000181544	FANCB	X:14861528-14891191	HTC116CONRTOL2	HTC116R2	OK	1.49408	0.00157865	-9.88635	-0.248631	0.03275	0.910789	no
ENST00000398409	ENSG00000101439	CST3	20:23608533-23619110	HTC116CONRTOL2	HTC116R2	OK	62.3264	9.79716	-2.66941	-2.18939	0.049	0.910789	no
ENST00000398564	ENSG00000104728	ARHGEF10	8:1772141-1906807	HTC116CONRTOL2	HTC116R2	OK	0.00079543	2.66522	11.7102	0.19738	0.0359	0.910789	no
ENST00000398863	ENSG00000159023	EPB41	1:29213602-29450447	HTC116CONRTOL2	HTC116R2	OK	0.000289959	2.17802	12.8749	0.115253	0.01695	0.910789	no
ENST00000399150	ENSG00000204516	MICB	6:31462657-31478901	HTC116CONRTOL2	HTC116R2	OK	1.54409	0.000768175	-10.973	-0.102618	0.02145	0.910789	no
ENST00000399503	ENSG00000095015	MAP3K1	5:56111400-56191979	HTC116CONRTOL2	HTC116R2	OK	1.11258	4.47036	2.00648	2.27464	0.02865	0.910789	no
ENST00000400770	ENSG00000168393	DTYMK	2:242615156-242636650	HTC116CONRTOL2	HTC116R2	OK	4.70339	0.000898913	-12.3532	-0.0559321	0.01995	0.910789	no
ENST00000401547	ENSG00000110066	SUV420H1	11:67922329-67981295	HTC116CONRTOL2	HTC116R2	OK	0.000359794	2.95877	13.0055	0.0654733	0.00665	0.910789	no
ENST00000401998	ENSG00000107745	MICU1	10:74127097-74385899	HTC116CONRTOL2	HTC116R2	OK	3.60469	0.000463994	-12.9235	-0.07338	0.0101	0.910789	no
ENST00000402163	ENSG00000114439	BBX	3:107241782-107530171	HTC116CONRTOL2	HTC116R2	OK	3.37955	0.00044075	-12.9046	-0.0447006	0.00885	0.910789	no
ENST00000402563	ENSG00000177150	FAM210A	18:13663345-13764557	HTC116CONRTOL2	HTC116R2	OK	5.59489	0.000375167	-13.8643	-0.119264	0.01375	0.910789	no
ENST00000403422	ENSG00000154328	NEIL2	8:11627147-11644855	HTC116CONRTOL2	HTC116R2	OK	2.97856	0.00222776	-10.3848	-0.168477	0.0413	0.910789	no
ENST00000404330	ENSG00000219547	RPL17P25	6:81083731-81084286	HTC116CONRTOL2	HTC116R2	OK	0	2.25865	1.7042744056572	NA	0.00495	0.910789	no
ENST00000404760	ENSG00000100425	BRD1	22:50166930-50221160	HTC116CONRTOL2	HTC116R2	OK	0.000818782	2.03472	11.2791	0.227989	0.027	0.910789	no
ENST00000406900	ENSG00000096717	SIRT1	10:69644426-69678147	HTC116CONRTOL2	HTC116R2	OK	1.72947	0.000316592	-12.4154	-0.0690368	0.0078	0.910789	no
ENST00000407006	ENSG00000108961	RANGRF	17:8191080-8198661	HTC116CONRTOL2	HTC116R2	OK	0.00391433	4.03249	10.0087	0.193977	0.02605	0.910789	no
ENST00000408905	ENSG00000141376	BCAS3	17:58754813-59488916	HTC116CONRTOL2	HTC116R2	OK	0.000657421	1.75144	11.3794	0.140684	0.02635	0.910789	no
ENST00000408965	ENSG00000221869	CEBPD	8:48649470-48651648	HTC116CONRTOL2	HTC116R2	OK	5.59847	1.26092	-2.15056	-2.32312	0.02825	0.910789	no
ENST00000409009	ENSG00000116127	ALMS1	2:73612885-73837920	HTC116CONRTOL2	HTC116R2	OK	0.451075	2.17831	2.27177	1.97802	0.035	0.910789	no
ENST00000409015	ENSG00000152291	TGOLN2	2:85545146-85555548	HTC116CONRTOL2	HTC116R2	OK	0.00119512	2.44406	10.9979	0.154766	0.04785	0.910789	no
ENST00000409175	ENSG00000136536	MARCH7	2:160568999-160761260	HTC116CONRTOL2	HTC116R2	OK	0.00231139	7.49637	11.6632	0.168369	0.0395	0.910789	no
ENST00000409188	ENSG00000197121	PGAP1	2:197697727-197792520	HTC116CONRTOL2	HTC116R2	OK	0.00109015	3.15657	11.4996	0.0743192	0.0239	0.910789	no
ENST00000409500	ENSG00000197448	GSTK1	7:142941185-142985142	HTC116CONRTOL2	HTC116R2	OK	5.99246	0.00475856	-10.2984	-0.190838	0.03135	0.910789	no
ENST00000409557	ENSG00000115963	RND3	2:151324708-151395525	HTC116CONRTOL2	HTC116R2	OK	0.000243994	1.53381	12.618	0.0379377	0.0108	0.910789	no
ENST00000410557	ENSG00000222489	SNORA79	14:20779526-20801471	HTC116CONRTOL2	HTC116R2	OK	32751.7	7322.76	-2.16111	-2.12541	0.0428	0.910789	no
ENST00000412454	ENSG00000230897	RPS18P12	17:14608392-14608851	HTC116CONRTOL2	HTC116R2	OK	2.90844	0	-1.96659289056258	NA	0.00795	0.910789	no
ENST00000413286	ENSG00000226990	RP11-543F8.2	10:8442822-8543832	HTC116CONRTOL2	HTC116R2	OK	0	1.74845	1.4586182340025	NA	0.03475	0.910789	no
ENST00000414259	ENSG00000143643	TTC13	1:231041988-231114621	HTC116CONRTOL2	HTC116R2	OK	1.3018	0.00037787	-11.7503	-0.0734715	0.00635	0.910789	no
ENST00000415386	ENSG00000233421	U1	1:16859034-16864669	HTC116CONRTOL2	HTC116R2	OK	6.55287	1.09615	-2.57968	-2.52448	0.0313	0.910789	no
ENST00000416118	ENSG00000234898	CHEK2P3	2:92145461-92151786	HTC116CONRTOL2	HTC116R2	OK	0	1.68423	1.42450829510102	NA	0.04785	0.910789	no
ENST00000417333	ENSG00000248538	RP11-10A14.5	8:9045788-9060629	HTC116CONRTOL2	HTC116R2	OK	2.12686	0	-1.64471462641765	NA	0.0363	0.910789	no
ENST00000419587	ENSG00000233280	CRYBG3	3:97540883-97594132	HTC116CONRTOL2	HTC116R2	OK	0.957589	4.59152	2.26149	2.55302	0.01745	0.910789	no
ENST00000419638	ENSG00000134897	BIVM	13:103451398-103528345	HTC116CONRTOL2	HTC116R2	OK	2.15073	0.000324004	-12.6965	-0.0365121	0.0458	0.910789	no
ENST00000419783	ENSG00000233276	GPX1	3:49394608-49396033	HTC116CONRTOL2	HTC116R2	OK	164.477	32.0948	-2.35747	-2.66184	0.01165	0.910789	no
ENST00000419932	ENSG00000226958	CTD-2328D6.1	X:108297345-108297836	HTC116CONRTOL2	HTC116R2	OK	119.594	33.3651	-1.84174	-2.15482	0.03045	0.910789	no
ENST00000421214	ENSG00000227722	RP5-1059H15.1	1:168338291-168338839	HTC116CONRTOL2	HTC116R2	OK	1.72826	0	-1.44798113807057	NA	0.0117	0.910789	no
ENST00000421763	ENSG00000159111	MRPL10	17:45900637-45908907	HTC116CONRTOL2	HTC116R2	OK	0.000568294	9.25918	13.992	0.0620413	0.00575	0.910789	no
ENST00000421961	ENSG00000165730	STOX1	10:70587297-70655188	HTC116CONRTOL2	HTC116R2	OK	0.378508	2.39814	2.66352	2.34367	0.0448	0.910789	no
ENST00000423383	ENSG00000102384	CENPI	X:100353177-100418670	HTC116CONRTOL2	HTC116R2	OK	0.00224338	3.65572	10.6703	0.367823	0.0462	0.910789	no
ENST00000423485	ENSG00000131747	TOP2A	17:38544767-38574202	HTC116CONRTOL2	HTC116R2	OK	4.74898	18.326	1.94821	2.21362	0.0337	0.910789	no
ENST00000423902	ENSG00000171316	CHD7	8:61591336-61779465	HTC116CONRTOL2	HTC116R2	OK	0.807353	4.25507	2.39791	2.25717	0.03045	0.910789	no
ENST00000425033	ENSG00000225914	XXbac-BPG154L12.4	6:32223487-32233615	HTC116CONRTOL2	HTC116R2	OK	0.642789	2.87725	2.16227	2.21407	0.04385	0.910789	no
ENST00000425147	ENSG00000213885	RPL13AP7	21:26734129-26734745	HTC116CONRTOL2	HTC116R2	OK	2.55858	0	-1.83130166938234	NA	0.0028	0.910789	no
ENST00000425354	ENSG00000172819	RARG	12:53604353-53626764	HTC116CONRTOL2	HTC116R2	OK	1.95392	0.000745609	-11.3557	-0.132549	0.01525	0.910789	no
ENST00000426699	ENSG00000229308	AC010084.1	Y:3904537-3968361	HTC116CONRTOL2	HTC116R2	OK	0	1.39584	1.2605315646734	NA	0.02005	0.910789	no
ENST00000426713	ENSG00000175701	LINC00116	2:110969105-111045267	HTC116CONRTOL2	HTC116R2	OK	37.8271	6.79575	-2.47671	-2.41151	0.0357	0.910789	no
ENST00000427954	ENSG00000167107	ACSF2	17:48503518-48552206	HTC116CONRTOL2	HTC116R2	OK	1.42421	0.0017524	-9.66661	-0.197026	0.034	0.910789	no
ENST00000428647	ENSG00000232164	AC092669.3	2:66610437-66619582	HTC116CONRTOL2	HTC116R2	OK	9.81784	31.9839	1.70387	2.07472	0.0431	0.910789	no
ENST00000428651	ENSG00000226383	AC093375.1	2:156868128-156881125	HTC116CONRTOL2	HTC116R2	OK	0.640134	3.83976	2.58457	2.41977	0.04405	0.910789	no
ENST00000430446	ENSG00000071462	WBSCR22	7:72440164-74366314	HTC116CONRTOL2	HTC116R2	OK	7.54016	1.86245e-30	-101.675	-5.76382e-28	0.03705	0.910789	no
ENST00000431522	ENSG00000125257	ABCC4	13:95672082-95953687	HTC116CONRTOL2	HTC116R2	OK	6.10838	0.0013263	-12.1692	-0.131097	0.0353	0.910789	no
ENST00000432489	ENSG00000165675	ENOX2	X:129757349-130037208	HTC116CONRTOL2	HTC116R2	OK	0.279171	2.45326	3.13548	1.53729	0.0324	0.910789	no
ENST00000432560	ENSG00000100280	AP1B1	22:29723668-29819182	HTC116CONRTOL2	HTC116R2	OK	0.000117315	1.79358	13.9002	0.036522	0.0409	0.910789	no
ENST00000434311	ENSG00000226920	RP5-1068B5.3	1:229576030-229576767	HTC116CONRTOL2	HTC116R2	OK	0	1.44439	1.28947448408395	NA	0.0339	0.910789	no
ENST00000434391	ENSG00000117682	DHDDS	1:26758772-26797785	HTC116CONRTOL2	HTC116R2	OK	4.42402	0.000983471	-12.1352	-0.212499	0.02265	0.910789	no
ENST00000436757	ENSG00000110697	PITPNM1	11:67259238-67273734	HTC116CONRTOL2	HTC116R2	OK	0.000853666	1.57745	10.8516	0.149297	0.031	0.910789	no
ENST00000438792	ENSG00000126777	KTN1	14:55964855-56168244	HTC116CONRTOL2	HTC116R2	OK	0.00015541	3.05749	14.264	0.0534615	0.02875	0.910789	no
ENST00000439324	ENSG00000227875	RP11-426M1.2	1:12123433-12204264	HTC116CONRTOL2	HTC116R2	OK	0	1.54853	1.34966533601609	NA	0.0469	0.910789	no
ENST00000441577	ENSG00000213302	RP11-560I19.2	7:121874584-121874957	HTC116CONRTOL2	HTC116R2	OK	0	2.32711	1.73426956499778	NA	0.0339	0.910789	no
ENST00000441864	ENSG00000126453	BCL2L12	19:50162825-50177173	HTC116CONRTOL2	HTC116R2	OK	0.00228446	2.99608	10.357	0.15703	0.02815	0.910789	no
ENST00000444507	ENSG00000130038	EFCAB4B	12:3715798-3873985	HTC116CONRTOL2	HTC116R2	OK	0.00167323	1.35939	9.66611	0.186018	0.04765	0.910789	no
ENST00000445713	ENSG00000213261	AC093106.7	7:131346710-131347383	HTC116CONRTOL2	HTC116R2	OK	1.26959	0	-1.18243169910604	NA	0.0117	0.910789	no
ENST00000445996	ENSG00000106443	PHF14	7:11013498-11209250	HTC116CONRTOL2	HTC116R2	OK	1.40425	0.00207157	-9.40485	-0.180575	0.044	0.910789	no
ENST00000446113	ENSG00000177054	ZDHHC13	11:19138645-19197969	HTC116CONRTOL2	HTC116R2	OK	3.84516	0.00240796	-10.641	-0.230721	0.03675	0.910789	no
ENST00000446868	ENSG00000108669	CYTH1	17:76670129-76778379	HTC116CONRTOL2	HTC116R2	OK	0.000271071	2.2777	13.0366	0.0623892	0.00845	0.910789	no
ENST00000447778	ENSG00000178234	GALNT11	7:151722758-151819555	HTC116CONRTOL2	HTC116R2	OK	2.46664	0.00064858	-11.893	-0.0450722	0.0155	0.910789	no
ENST00000449758	ENSG00000134291	TMEM106C	12:48357351-48362661	HTC116CONRTOL2	HTC116R2	OK	9.41438	0.00188473	-12.2863	-0.112687	0.0245	0.910789	no
ENST00000450991	ENSG00000089818	NECAP1	12:8234806-8250367	HTC116CONRTOL2	HTC116R2	OK	0.00101157	7.1729	12.7917	0.164881	0.0185	0.910789	no
ENST00000450992	ENSG00000212802	RPL15P3	6:12514341-12515006	HTC116CONRTOL2	HTC116R2	OK	1.30752	0	-1.20634315221591	NA	0.02585	0.910789	no
ENST00000451107	ENSG00000180263	FGD6	12:95470524-95611258	HTC116CONRTOL2	HTC116R2	OK	3.02792	0.00148127	-10.9973	-0.132766	0.03125	0.910789	no
ENST00000451137	ENSG00000142871	CYR61	1:86046443-86049645	HTC116CONRTOL2	HTC116R2	OK	19.0993	3.28931	-2.53766	-2.83518	0.0104	0.910789	no
ENST00000452476	ENSG00000145220	LYAR	4:4269427-4291896	HTC116CONRTOL2	HTC116R2	OK	0.00168949	5.27438	11.6082	0.140974	0.0264	0.910789	no
ENST00000452950	ENSG00000101138	CSTF1	20:54967426-54979518	HTC116CONRTOL2	HTC116R2	OK	4.10875	0.000671876	-12.5782	-0.0494775	0.02875	0.910789	no
ENST00000453364	ENSG00000229305	RP11-431K24.2	1:8249883-8252830	HTC116CONRTOL2	HTC116R2	OK	5.82223	1.14161	-2.3505	-2.21588	0.04885	0.910789	no
ENST00000453784	ENSG00000237484	AP000476.1	21:25801018-25920256	HTC116CONRTOL2	HTC116R2	OK	0.662945	3.83036	2.53052	2.65151	0.01855	0.910789	no
ENST00000453810	ENSG00000228343	RP11-1148L6.5	X:48438161-48439545	HTC116CONRTOL2	HTC116R2	OK	0	2.00933	1.58944231978484	NA	0.02005	0.910789	no
ENST00000454876	ENSG00000131389	SLC6A6	3:14444075-14583588	HTC116CONRTOL2	HTC116R2	OK	1.91383	0.000249288	-12.9064	-0.115684	0.01345	0.910789	no
ENST00000455685	ENSG00000232724	AC111186.1	17:73070400-73075644	HTC116CONRTOL2	HTC116R2	OK	4.01138	0.564983	-2.82782	-2.91888	0.01075	0.910789	no
ENST00000456315	ENSG00000024526	DEPDC1	1:68939834-69004310	HTC116CONRTOL2	HTC116R2	OK	0.82669	7.39641	3.16141	2.54933	0.0209	0.910789	no
ENST00000458298	ENSG00000214460	RP11-30P6.3	6:86137170-86137684	HTC116CONRTOL2	HTC116R2	OK	1.43744	0	-1.28536670593185	NA	0.0267	0.910789	no
ENST00000460515	ENSG00000175066	GK5	3:141876368-141944449	HTC116CONRTOL2	HTC116R2	OK	1.48436	0.00108965	-10.4118	-0.147638	0.0395	0.910789	no
ENST00000460786	ENSG00000143797	MBOAT2	2:8992819-9143942	HTC116CONRTOL2	HTC116R2	OK	12.6551	0.0064453	-10.9392	-0.139311	0.02525	0.910789	no
ENST00000460876	ENSG00000223877	RP11-2F9.3	15:22440226-22440848	HTC116CONRTOL2	HTC116R2	OK	1.77969	0	-1.4749239979127	NA	0.00795	0.910789	no
ENST00000464893	ENSG00000242329	RP11-59H1.1	12:12993737-12994013	HTC116CONRTOL2	HTC116R2	OK	7.37924	0	-3.06681939691345	NA	0.0117	0.910789	no
ENST00000464950	ENSG00000058799	YIPF1	1:54317391-54356407	HTC116CONRTOL2	HTC116R2	OK	0.00305478	5.14271	10.7172	0.260236	0.0331	0.910789	no
ENST00000465032	ENSG00000156976	EIF4A2	3:186499568-186524847	HTC116CONRTOL2	HTC116R2	OK	17.7034	2.33161e-17	-59.3974	-2.95705e-15	0.029	0.910789	no
ENST00000465259	ENSG00000071794	HLTF	3:148747913-148820610	HTC116CONRTOL2	HTC116R2	OK	1.49598	10.3026	2.78384	1.64381	0.01895	0.910789	no
ENST00000465491	ENSG00000038532	CLEC16A	16:11038344-11276046	HTC116CONRTOL2	HTC116R2	OK	11.5598	0.000702568	-14.0061	-0.0503469	0.03785	0.910789	no
ENST00000467525	ENSG00000143226	FCGR2A	1:161475219-161648444	HTC116CONRTOL2	HTC116R2	OK	10.4854	2.07631	-2.33628	-2.51165	0.01955	0.910789	no
ENST00000467585	ENSG00000156976	EIF4A2	3:186499568-186524847	HTC116CONRTOL2	HTC116R2	OK	11.843	5.60683e-05	-17.6884	-0.00207252	0.046	0.910789	no
ENST00000469097	ENSG00000101294	HM13	20:30102230-30165733	HTC116CONRTOL2	HTC116R2	OK	0.00397547	9.47643	11.219	0.107265	0.0281	0.910789	no
ENST00000470969	ENSG00000205060	SLC35B4	7:133974083-134001803	HTC116CONRTOL2	HTC116R2	OK	1.82098	0.00102275	-10.798	-0.0521135	0.03875	0.910789	no
ENST00000472190	ENSG00000135750	KCNK1	1:233749749-233808258	HTC116CONRTOL2	HTC116R2	OK	0.00103815	2.1412	11.0102	0.0636083	0.0225	0.910789	no
ENST00000472616	ENSG00000006459	JHDM1D	7:139784545-139879679	HTC116CONRTOL2	HTC116R2	OK	0.000605066	1.81883	11.5536	0.307198	0.03415	0.910789	no
ENST00000472693	ENSG00000146576	C7orf26	7:6629647-6648357	HTC116CONRTOL2	HTC116R2	OK	0.0060759	1.25091	7.68567	0.213003	0.0407	0.910789	no
ENST00000473333	ENSG00000077809	GTF2I	7:72440164-74366314	HTC116CONRTOL2	HTC116R2	OK	0	4.08559	2.34641515671743	NA	0.0459	0.910789	no
ENST00000477997	ENSG00000102103	PQBP1	X:48750729-48760420	HTC116CONRTOL2	HTC116R2	OK	17.4624	0.00282741	-12.5925	-0.148797	0.0174	0.910789	no
ENST00000478722	ENSG00000171723	GPHN	14:66679527-67648520	HTC116CONRTOL2	HTC116R2	OK	0.000348314	1.48927	12.0619	0.0976948	0.01215	0.910789	no
ENST00000479013	ENSG00000128928	IVD	15:40697685-40728146	HTC116CONRTOL2	HTC116R2	OK	3.25646	0.000532874	-12.5772	-0.15409	0.01585	0.910789	no
ENST00000479054	ENSG00000010322	NISCH	3:52489133-52527087	HTC116CONRTOL2	HTC116R2	OK	1.39361	0.000987143	-10.4633	-0.206096	0.0442	0.910789	no
ENST00000480112	ENSG00000136861	CDK5RAP2	9:123151146-123342448	HTC116CONRTOL2	HTC116R2	OK	0.00107526	3.38215	11.619	0.28205	0.0451	0.910789	no
ENST00000484166	ENSG00000118855	MFSD1	3:158414680-158547508	HTC116CONRTOL2	HTC116R2	OK	0.00111998	2.66079	11.2142	0.136857	0.0183	0.910789	no
ENST00000484197	ENSG00000163754	GYG1	3:148709127-148745419	HTC116CONRTOL2	HTC116R2	OK	1.82065	0.00174785	-10.0247	-0.135398	0.04045	0.910789	no
ENST00000485712	ENSG00000114867	EIF4G1	3:183851806-184402546	HTC116CONRTOL2	HTC116R2	OK	9.12756	0	-3.34021472707992	NA	0.0419	0.910789	no
ENST00000486093	ENSG00000099282	TSPAN15	10:71211228-71267425	HTC116CONRTOL2	HTC116R2	OK	0.00186537	2.02726	10.0859	0.0524556	0.04735	0.910789	no
ENST00000486420	ENSG00000171159	C9orf16	9:130922538-130926207	HTC116CONRTOL2	HTC116R2	OK	0.013885	6.95929	8.96927	0.115996	0.03775	0.910789	no
ENST00000487066	ENSG00000175061	C17orf76-AS1	17:16342135-16395467	HTC116CONRTOL2	HTC116R2	OK	8.38481	9.45647e-07	-23.08	-6.95303e-05	0.035	0.910789	no
ENST00000489081	ENSG00000184220	CMSS1	3:99536677-99897447	HTC116CONRTOL2	HTC116R2	OK	12.231	0.00104837	-13.5101	-0.068687	0.00795	0.910789	no
ENST00000489433	ENSG00000241634	RP11-381E24.1	3:108262213-108262722	HTC116CONRTOL2	HTC116R2	OK	0	3.24634	2.08621989095027	NA	0.00285	0.910789	no
ENST00000489942	ENSG00000137267	TUBB2A	6:3153902-3157778	HTC116CONRTOL2	HTC116R2	OK	5.2599	0.00355479	-10.5311	-0.130723	0.0346	0.910789	no
ENST00000490903	ENSG00000136108	CKAP2	13:53029563-53050763	HTC116CONRTOL2	HTC116R2	OK	1.29507	0.000157772	-13.0029	-0.0371973	0.03055	0.910789	no
ENST00000492144	ENSG00000156976	EIF4A2	3:186499568-186524847	HTC116CONRTOL2	HTC116R2	OK	2.04891e-05	11.6093	19.112	0.00124376	0.0464	0.910789	no
ENST00000492892	ENSG00000163463	KRTCAP2	1:155141883-155162707	HTC116CONRTOL2	HTC116R2	OK	0.0173623	13.5788	9.61118	0.152743	0.0484	0.910789	no
ENST00000496106	ENSG00000163947	ARHGEF3	3:56761445-57114129	HTC116CONRTOL2	HTC116R2	OK	1.47244	0.00206746	-9.47613	-0.199266	0.0459	0.910789	no
ENST00000497413	ENSG00000054148	PHPT1	9:139743175-139755249	HTC116CONRTOL2	HTC116R2	OK	53.2052	0.0161485	-11.686	-0.445502	0.0483	0.910789	no
ENST00000498161	ENSG00000219507	FTH1P8	X:147133552-147134430	HTC116CONRTOL2	HTC116R2	OK	0	1.27772	1.18759040752035	NA	0.0309	0.910789	no
ENST00000498756	ENSG00000160818	GPATCH4	1:156564278-156571288	HTC116CONRTOL2	HTC116R2	OK	12.0848	0.00672282	-10.8118	-0.178288	0.0208	0.910789	no
ENST00000499525	ENSG00000246350	RP5-1186N24.3	6:28539406-28597774	HTC116CONRTOL2	HTC116R2	OK	3.5807	0.522186	-2.77761	-2.80311	0.01935	0.910789	no
ENST00000502412	ENSG00000196670	ZFP62	5:180274262-180288286	HTC116CONRTOL2	HTC116R2	OK	0.634542	4.37725	2.78624	2.17459	0.0477	0.910789	no
ENST00000503081	ENSG00000204628	GNB2L1	5:180663908-180699308	HTC116CONRTOL2	HTC116R2	OK	35.4431	0.000665913	-15.6998	-0.0131962	0.03905	0.910789	no
ENST00000503470	ENSG00000248559	RP11-215P8.3	5:133735185-133737612	HTC116CONRTOL2	HTC116R2	OK	0	1.56702	1.3600945361893	NA	0.02005	0.910789	no
ENST00000504244	ENSG00000249490	CTD-2333M24.1	5:20611942-20937800	HTC116CONRTOL2	HTC116R2	OK	0	1.29854	1.20071777265874	NA	0.03815	0.910789	no
ENST00000505556	ENSG00000249409	RP11-501E14.1	4:121560244-121571951	HTC116CONRTOL2	HTC116R2	OK	17.7752	69.2777	1.96253	2.15625	0.0405	0.910789	no
ENST00000505878	ENSG00000138796	HADH	4:108910869-108956331	HTC116CONRTOL2	HTC116R2	OK	2.10946	0.000827694	-11.3155	-0.0979633	0.01415	0.910789	no
ENST00000506702	ENSG00000163138	PACRGL	4:20697904-21950422	HTC116CONRTOL2	HTC116R2	OK	1.98246	0.00210856	-9.87682	-0.121908	0.02615	0.910789	no
ENST00000508515	ENSG00000112851	ERBB2IP	5:65222302-65378377	HTC116CONRTOL2	HTC116R2	OK	0.000372067	4.91631	13.6897	0.0853252	0.015	0.910789	no
ENST00000509442	ENSG00000164209	SLC25A46	5:109624933-110100857	HTC116CONRTOL2	HTC116R2	OK	6.43365	0.00167088	-11.9108	-0.150523	0.0203	0.910789	no
ENST00000509671	ENSG00000248491	RP11-125O18.1	4:128018045-128391724	HTC116CONRTOL2	HTC116R2	OK	0	1.83897	1.50536760387741	NA	0.04655	0.910789	no
ENST00000509835	ENSG00000198589	LRBA	4:151185593-151936879	HTC116CONRTOL2	HTC116R2	OK	6.99494	1.6575e-88	-294.407	-1.48973e-84	0.02545	0.910789	no
ENST00000510505	ENSG00000249614	RP11-703G6.1	4:104882772-104958080	HTC116CONRTOL2	HTC116R2	OK	8.57754	39.375	2.19864	2.41478	0.02745	0.910789	no
ENST00000511320	ENSG00000087206	UIMC1	5:176332005-176449634	HTC116CONRTOL2	HTC116R2	OK	0.000425421	3.69665	13.085	0.0727045	0.01035	0.910789	no
ENST00000513500	ENSG00000145725	PPIP5K2	5:102421703-102548500	HTC116CONRTOL2	HTC116R2	OK	0.000716082	1.803	11.298	0.183259	0.02365	0.910789	no
ENST00000514361	ENSG00000173933	RBM4	11:66384052-66448988	HTC116CONRTOL2	HTC116R2	OK	8.94026	0.000517041	-14.0778	-0.0562958	0.00905	0.910789	no
ENST00000514519	ENSG00000249731	RP11-259O2.3	5:1930838-2067530	HTC116CONRTOL2	HTC116R2	OK	6.6813	32.8497	2.29768	2.44375	0.0233	0.910789	no
ENST00000515007	ENSG00000145685	LHFPL2	5:77781037-78065844	HTC116CONRTOL2	HTC116R2	OK	1.46583	0.00108377	-10.4014	-0.286596	0.03865	0.910789	no
ENST00000515896	ENSG00000251705	RNA5-8SP6	Y:10037763-10037915	HTC116CONRTOL2	HTC116R2	OK	95413.3	3174.79	-4.90946	-5.09183	0.00035	0.910789	no
ENST00000517281	ENSG00000253090	SNORA73	6:108306292-108306983	HTC116CONRTOL2	HTC116R2	OK	0	19.6373	4.36718232866157	NA	0.04795	0.910789	no
ENST00000517654	ENSG00000153310	FAM49B	8:130844546-131029375	HTC116CONRTOL2	HTC116R2	OK	0.000570194	14.6839	14.6524	0.0766194	0.01445	0.910789	no
ENST00000518490	ENSG00000254387	RP3-388N13.2	8:94861788-94862303	HTC116CONRTOL2	HTC116R2	OK	1.43285	0	-1.28264737209413	NA	0.0267	0.910789	no
ENST00000518668	ENSG00000105339	DENND3	8:142127376-142205907	HTC116CONRTOL2	HTC116R2	OK	2.72547	0.000514493	-12.3711	-0.18009	0.0184	0.910789	no
ENST00000519147	ENSG00000254367	RP11-211C9.1	8:8581202-8639989	HTC116CONRTOL2	HTC116R2	OK	0	2.01263	1.59102349737868	NA	0.0309	0.910789	no
ENST00000519315	ENSG00000197140	ADAM32	8:38964508-39142430	HTC116CONRTOL2	HTC116R2	OK	2.00678	0.00052499	-11.9003	-0.0697469	0.03545	0.910789	no
ENST00000519551	ENSG00000175606	TMEM70	8:74884671-74895018	HTC116CONRTOL2	HTC116R2	OK	15.2091	0.00560144	-11.4068	-0.120451	0.02425	0.910789	no
ENST00000519811	ENSG00000105339	DENND3	8:142127376-142205907	HTC116CONRTOL2	HTC116R2	OK	0.00022611	1.59427	12.7836	0.0866647	0.01265	0.910789	no
ENST00000520103	ENSG00000164751	PEX2	8:77892493-77920168	HTC116CONRTOL2	HTC116R2	OK	10.4256	0.000618955	-14.0399	-0.0625724	0.012	0.910789	no
ENST00000521026	ENSG00000104419	NDRG1	8:134249413-134314265	HTC116CONRTOL2	HTC116R2	OK	17.3248	0.000645535	-14.712	-0.0740947	0.012	0.910789	no
ENST00000521317	ENSG00000253577	RP11-100L22.3	8:93681063-93891730	HTC116CONRTOL2	HTC116R2	OK	0	1.70291	1.43451347461202	NA	0.04715	0.910789	no
ENST00000523944	ENSG00000104738	MCM4	8:48872744-48890720	HTC116CONRTOL2	HTC116R2	OK	1.27627	24.7753	4.2789	2.46288	0.0411	0.910789	no
ENST00000524020	ENSG00000085382	HACE1	6:105175967-105307794	HTC116CONRTOL2	HTC116R2	OK	8.88518	0.00499898	-10.7956	-0.128698	0.0325	0.910789	no
ENST00000524413	ENSG00000185875	THNSL1	10:25305586-25315593	HTC116CONRTOL2	HTC116R2	OK	0.33349	2.02724	2.6038	2.5742	0.02295	0.910789	no
ENST00000524731	ENSG00000137573	SULF1	8:70378858-70573150	HTC116CONRTOL2	HTC116R2	OK	0	2.46081	1.7911097390815	NA	0.0183	0.910789	no
ENST00000525482	ENSG00000154134	ROBO3	11:124735281-124751366	HTC116CONRTOL2	HTC116R2	OK	0.00111361	1.27607	10.1622	0.0927292	0.0197	0.910789	no
ENST00000526054	ENSG00000160948	VPS28	8:145648999-145669827	HTC116CONRTOL2	HTC116R2	OK	33.4403	0.00219687	-13.8939	-0.119593	0.0103	0.910789	no
ENST00000526668	ENSG00000161016	RPL8	8:146015149-146017972	HTC116CONRTOL2	HTC116R2	OK	29.1359	0.00165428	-14.1043	-0.0257872	0.04095	0.910789	no
ENST00000526931	ENSG00000255199	RP11-227P3.1	11:50060062-50062069	HTC116CONRTOL2	HTC116R2	OK	0	2.2857	1.71620076139864	NA	0.02005	0.910789	no
ENST00000527332	ENSG00000254971	RP11-313I2.11	11:89487149-89488121	HTC116CONRTOL2	HTC116R2	OK	1.57916	0	-1.36690127450227	NA	0.0267	0.910789	no
ENST00000527372	ENSG00000196535	MYO18A	17:27400527-27507430	HTC116CONRTOL2	HTC116R2	OK	4.11918	0.000664849	-12.597	-0.203045	0.038	0.910789	no
ENST00000528619	ENSG00000133112	TPT1	13:45911007-45966224	HTC116CONRTOL2	HTC116R2	OK	14.5118	0.000712704	-14.3136	-0.0153213	0.03415	0.910789	no
ENST00000529285	ENSG00000149273	RPS3	11:75110529-75133324	HTC116CONRTOL2	HTC116R2	OK	14.0557	2.34801e-12	-42.4448	-1.96948e-10	0.042	0.910789	no
ENST00000529690	ENSG00000147642	SYBU	8:110586206-110704020	HTC116CONRTOL2	HTC116R2	OK	0.000538383	1.99411	11.8548	0.0645481	0.0487	0.910789	no
ENST00000530137	ENSG00000137522	RNF121	11:71639746-71708643	HTC116CONRTOL2	HTC116R2	OK	0.00216976	1.68617	9.602	0.236565	0.0335	0.910789	no
ENST00000530188	ENSG00000175573	C11orf68	11:65684278-65686588	HTC116CONRTOL2	HTC116R2	OK	7.99081	0.00433282	-10.8488	-0.353817	0.04655	0.910789	no
ENST00000530537	ENSG00000166938	DIS3L	15:66570835-66626236	HTC116CONRTOL2	HTC116R2	OK	0.00118348	2.0912	10.7871	0.221646	0.027	0.910789	no
ENST00000531178	ENSG00000167797	CDK2AP2	11:67273960-67276120	HTC116CONRTOL2	HTC116R2	OK	21.0949	3.51293	-2.58615	-1.91127	0.04995	0.910789	no
ENST00000531767	ENSG00000161016	RPL8	8:146015149-146017972	HTC116CONRTOL2	HTC116R2	OK	7.44334	1.63147e-20	-68.6283	-2.33979e-18	0.03965	0.910789	no
ENST00000531788	ENSG00000135541	AHI1	6:135604669-136037193	HTC116CONRTOL2	HTC116R2	OK	0.000732814	2.51356	11.744	0.168735	0.0165	0.910789	no
ENST00000533134	ENSG00000154114	TBCEL	11:120894780-120961484	HTC116CONRTOL2	HTC116R2	OK	6.27845	0.000821246	-12.9003	-0.045963	0.0168	0.910789	no
ENST00000534779	ENSG00000089597	GANAB	11:62392297-62414104	HTC116CONRTOL2	HTC116R2	OK	16.7702	0.000211558	-16.2745	-0.0335119	0.0035	0.910789	no
ENST00000535438	ENSG00000112297	AIM1	6:106959729-107018326	HTC116CONRTOL2	HTC116R2	OK	2.01311	0.000757882	-11.3752	-0.105395	0.03435	0.910789	no
ENST00000536099	ENSG00000227097	RP11-742N3.1	11:81590892-82429124	HTC116CONRTOL2	HTC116R2	OK	137.092	34.7067	-1.98185	-2.17132	0.03915	0.910789	no
ENST00000537148	ENSG00000091140	DLD	7:107531414-107643700	HTC116CONRTOL2	HTC116R2	OK	0.000293592	12.0372	15.3233	0.0408752	0.00355	0.910789	no
ENST00000539896	ENSG00000169403	PTAFR	1:28473676-28520447	HTC116CONRTOL2	HTC116R2	OK	7.41333	1.72996	-2.09938	-2.34222	0.0253	0.910789	no
ENST00000539998	ENSG00000256103	RP1-96H9.5	12:6357390-6402381	HTC116CONRTOL2	HTC116R2	OK	0	1.35198	1.23387579230714	NA	0.04705	0.910789	no
ENST00000540021	ENSG00000116062	MSH6	2:47922668-48468141	HTC116CONRTOL2	HTC116R2	OK	0.000906335	5.76107	12.634	0.166743	0.02775	0.910789	no
ENST00000541912	ENSG00000163002	NUP35	2:183982240-184026412	HTC116CONRTOL2	HTC116R2	OK	3.97139	0.00117301	-11.7252	-0.111058	0.01315	0.910789	no
ENST00000542322	ENSG00000155324	GRAMD3	5:125695823-125832186	HTC116CONRTOL2	HTC116R2	OK	2.63331	0.000675726	-11.9282	-0.127009	0.0162	0.910789	no
ENST00000542347	ENSG00000133316	WDR74	11:62599705-62609281	HTC116CONRTOL2	HTC116R2	OK	9.63047	3.8054e-05	-17.9492	-0.000622309	0.0196	0.910789	no
ENST00000542688	ENSG00000176715	ACSF3	16:89154782-89222254	HTC116CONRTOL2	HTC116R2	OK	5.38325	0.0016905	-11.6368	-0.203482	0.032	0.910789	no
ENST00000543229	ENSG00000060339	CCAR1	10:70480768-70552134	HTC116CONRTOL2	HTC116R2	OK	0.00107997	2.20687	10.9968	0.153265	0.02595	0.910789	no
ENST00000543625	ENSG00000132109	TRIM21	11:4406126-4414926	HTC116CONRTOL2	HTC116R2	OK	0.000714083	1.58138	11.1128	0.0764232	0.0366	0.910789	no
ENST00000543663	ENSG00000130640	TUBGCP2	10:135092133-135166187	HTC116CONRTOL2	HTC116R2	OK	0.000853868	1.61635	10.8864	0.140808	0.0342	0.910789	no
ENST00000543944	ENSG00000165006	UBAP1	9:34179002-34329198	HTC116CONRTOL2	HTC116R2	OK	0.00207702	2.44237	10.1995	0.167767	0.04565	0.910789	no
ENST00000544005	ENSG00000089737	DDX24	14:94517265-94547591	HTC116CONRTOL2	HTC116R2	OK	0.00171616	11.3156	12.6868	0.175869	0.0285	0.910789	no
ENST00000544052	ENSG00000092108	SCFD1	14:31091317-31291908	HTC116CONRTOL2	HTC116R2	OK	3.53845	0.00180516	-10.9368	-0.147105	0.02945	0.910789	no
ENST00000544115	ENSG00000256916	RP11-817J15.2	11:102447565-102498801	HTC116CONRTOL2	HTC116R2	OK	1.93431	0	-1.55302129495042	NA	0.01285	0.910789	no
ENST00000544445	ENSG00000256889	AC093847.1	4:92947430-92951863	HTC116CONRTOL2	HTC116R2	OK	0	3.92896	2.30128327315039	NA	0.04495	0.910789	no
ENST00000544915	ENSG00000029153	ARNTL2	12:27485786-27610684	HTC116CONRTOL2	HTC116R2	OK	0.632857	4.28267	2.75856	2.22001	0.0393	0.910789	no
ENST00000544938	ENSG00000137674	MMP20	11:102447565-102498801	HTC116CONRTOL2	HTC116R2	OK	1.5677	0	-1.36047665347458	NA	0.04735	0.910789	no
ENST00000545981	ENSG00000151849	CENPJ	13:25456411-25497027	HTC116CONRTOL2	HTC116R2	OK	0.00146754	3.92654	11.3856	0.380297	0.044	0.910789	no
ENST00000546172	ENSG00000115286	NDUFS7	19:1383525-1396466	HTC116CONRTOL2	HTC116R2	OK	0.00390156	4.11279	10.0418	0.113672	0.04015	0.910789	no
ENST00000546656	ENSG00000111057	KRT18	12:53290970-53346686	HTC116CONRTOL2	HTC116R2	OK	9.24881	0.000281884	-15.0019	-0.00442249	0.03795	0.910789	no
ENST00000546711	ENSG00000180263	FGD6	12:95470524-95611258	HTC116CONRTOL2	HTC116R2	OK	0.000838078	1.4669	10.7734	0.158251	0.04765	0.910789	no
ENST00000547031	ENSG00000170421	KRT8	12:53290970-53346686	HTC116CONRTOL2	HTC116R2	OK	5.12928	9.30879e-40	-132.017	-4.75245e-37	0.0329	0.910789	no
ENST00000554548	ENSG00000258698	RP11-589M4.3	14:53259592-53286752	HTC116CONRTOL2	HTC116R2	OK	0	3.5995	2.20147703796814	NA	0.04785	0.910789	no
ENST00000555140	ENSG00000129484	PARP2	14:20811206-20826064	HTC116CONRTOL2	HTC116R2	OK	1.36732	0	-1.24325473404435	NA	0.02125	0.910789	no
ENST00000555379	ENSG00000258441	LINC00641	14:21668237-21675059	HTC116CONRTOL2	HTC116R2	OK	0.296539	1.95584	2.7215	2.443	0.03585	0.910789	no
ENST00000556029	ENSG00000120802	TMPO	12:98906750-98944157	HTC116CONRTOL2	HTC116R2	OK	6.46472	28.7991	2.15537	1.80231	0.0493	0.910789	no
ENST00000556428	ENSG00000100603	SNW1	14:78174413-78236085	HTC116CONRTOL2	HTC116R2	OK	0.00197975	5.84518	11.5277	0.161619	0.03345	0.910789	no
ENST00000557164	ENSG00000033170	FUT8	14:65877309-66210839	HTC116CONRTOL2	HTC116R2	OK	0.00205434	2.87609	10.4512	0.178158	0.0471	0.910789	no
ENST00000560061	ENSG00000182054	IDH2	15:90626276-90645736	HTC116CONRTOL2	HTC116R2	OK	9.37035	0.00306682	-11.5771	-0.251322	0.03295	0.910789	no
ENST00000561320	ENSG00000259380	RP11-346D14.1	15:38431795-38519136	HTC116CONRTOL2	HTC116R2	OK	15.2175	50.1988	1.72192	2.0653	0.0407	0.910789	no
ENST00000563060	ENSG00000149925	ALDOA	16:29262828-30366682	HTC116CONRTOL2	HTC116R2	OK	3.69865	2.91086e-19	-63.4622	-1.41408e-16	0.04465	0.910789	no
ENST00000565479	ENSG00000090238	YPEL3	16:29262828-30366682	HTC116CONRTOL2	HTC116R2	OK	3.77834	0	-2.25650951157204	NA	0.02605	0.910789	no
ENST00000565740	ENSG00000170037	CNTROB	17:7825176-7853236	HTC116CONRTOL2	HTC116R2	OK	0.00169014	1.55151	9.84232	0.172344	0.04095	0.910789	no
ENST00000566612	ENSG00000039068	CDH1	16:68771127-68869451	HTC116CONRTOL2	HTC116R2	OK	2.00423	0.000335972	-12.5424	-0.0941815	0.01555	0.910789	no
ENST00000569510	ENSG00000156218	ADAMTSL3	15:84322837-84708594	HTC116CONRTOL2	HTC116R2	OK	5.07991	18.6483	1.87617	2.21494	0.03115	0.910789	no
ENST00000569628	ENSG00000183751	TBL3	16:2022037-2034193	HTC116CONRTOL2	HTC116R2	OK	3.31139	0.000210987	-13.938	-0.0399447	0.03185	0.910789	no
ENST00000570507	ENSG00000225663	FAM195B	17:79780286-79791178	HTC116CONRTOL2	HTC116R2	OK	18.8943	0.00531579	-11.7954	-0.200437	0.023	0.910789	no
ENST00000570843	ENSG00000261889	RP11-473M20.16	16:3206736-3207484	HTC116CONRTOL2	HTC116R2	OK	26.5585	6.20611	-2.09741	-2.33596	0.02975	0.910789	no
ENST00000572105	ENSG00000184009	ACTG1	17:79476996-79494802	HTC116CONRTOL2	HTC116R2	OK	3.63939	1.49651e-14	-47.7891	-3.92313e-12	0.0379	0.910789	no
ENST00000576360	ENSG00000170175	CHRNB1	17:7323421-7361026	HTC116CONRTOL2	HTC116R2	OK	1.46575	0.00228172	-9.3273	-0.197498	0.0362	0.910789	no
ENST00000577553	ENSG00000266731	AL732314.1	X:425315-425416	HTC116CONRTOL2	HTC116R2	OK	0	302.4	8.24507727535967	NA	0.00495	0.910789	no
ENST00000577970	ENSG00000263567	RP11-805L22.3	17:30089458-30096067	HTC116CONRTOL2	HTC116R2	OK	0	1.6446	1.40304952889652	NA	0.02005	0.910789	no
ENST00000578324	ENSG00000161960	EIF4A1	17:7465191-7536700	HTC116CONRTOL2	HTC116R2	OK	3.14305	0.00140347	-11.129	-0.0243758	0.0467	0.910789	no
ENST00000579128	ENSG00000176890	TYMS	18:596987-712676	HTC116CONRTOL2	HTC116R2	OK	0.00113004	11.4098	13.3016	0.0617126	0.03335	0.910789	no
ENST00000579132	ENSG00000264815	AF130343.1	8:116962735-117337297	HTC116CONRTOL2	HTC116R2	OK	0	26.8112	4.79759409044211	NA	0.047	0.910789	no
ENST00000579736	ENSG00000264034	AC010139.1	3:16628298-16711813	HTC116CONRTOL2	HTC116R2	OK	0	42.2151	5.43346359451512	NA	0.0496	0.910789	no
ENST00000580231	ENSG00000161956	SENP3	17:7465191-7536700	HTC116CONRTOL2	HTC116R2	OK	3.97326	4.7438e-05	-16.3539	-0.00307942	0.0405	0.910789	no
ENST00000580597	ENSG00000265740	RN7SL339P	5:170786120-170786414	HTC116CONRTOL2	HTC116R2	OK	3.06054	0	-2.02167160019803	NA	0.04955	0.910789	no
ENST00000581082	ENSG00000179094	PER1	17:8043789-8068086	HTC116CONRTOL2	HTC116R2	OK	2.02627	0.000213223	-13.2142	-0.0691029	0.00835	0.910789	no
ENST00000581575	ENSG00000263459	AL359552.1	9:110163815-110217258	HTC116CONRTOL2	HTC116R2	OK	0	151.877	7.25622756258271	NA	0.04975	0.910789	no
ENST00000583131	ENSG00000266813	AF196779.1	X:49059701-49059788	HTC116CONRTOL2	HTC116R2	OK	0	393.741	8.62476256313475	NA	0.0122	0.910789	no
ENST00000584176	ENSG00000161509	GRIN2C	17:72838161-72857627	HTC116CONRTOL2	HTC116R2	OK	1.64585	0.168987	-3.28384	-2.9168	0.01985	0.910789	no
ENST00000585847	ENSG00000062716	VMP1	17:57697218-57919616	HTC116CONRTOL2	HTC116R2	OK	1.99817e-52	8.00218	174.742	6.80096e-50	0.044	0.910789	no
ENST00000585968	ENSG00000249115	HAUS5	19:36103645-36116251	HTC116CONRTOL2	HTC116R2	OK	2.10599	0.000365355	-12.4929	-0.0663528	0.00665	0.910789	no
ENST00000586506	ENSG00000267073	AC005256.1	19:1748054-1748744	HTC116CONRTOL2	HTC116R2	OK	22.1569	0	-4.53337022844037	NA	0.0008	0.910789	no
ENST00000586651	ENSG00000127452	FBXL12	19:9920942-9938492	HTC116CONRTOL2	HTC116R2	OK	4.34326	0.00198164	-11.0979	-0.191554	0.02245	0.910789	no
ENST00000586861	ENSG00000105290	APLP1	19:36316865-36370693	HTC116CONRTOL2	HTC116R2	OK	0.00209896	1.77866	9.7269	0.214425	0.0322	0.910789	no
ENST00000589115	ENSG00000167468	GPX4	19:1103935-1106787	HTC116CONRTOL2	HTC116R2	OK	59.4367	0.00112667	-15.687	-0.0620249	0.0098	0.910789	no
ENST00000590782	ENSG00000118898	PPL	16:4932507-5147809	HTC116CONRTOL2	HTC116R2	OK	0.000593108	3.49007	12.5227	0.106433	0.02495	0.910789	no
ENST00000591455	ENSG00000108669	CYTH1	17:76670129-76778379	HTC116CONRTOL2	HTC116R2	OK	6.01163	0.00024961	-14.5558	-0.0636291	0.0082	0.910789	no
ENST00000593194	ENSG00000105048	TNNT1	19:55644161-55660722	HTC116CONRTOL2	HTC116R2	OK	17.8719	0.0119148	-10.5507	-0.26182	0.04555	0.910789	no
ENST00000593714	ENSG00000011422	PLAUR	19:44150246-44174699	HTC116CONRTOL2	HTC116R2	OK	0.0105656	7.61454	9.49324	0.200971	0.0374	0.910789	no
ENST00000593945	ENSG00000074219	TEAD2	19:49834873-49891338	HTC116CONRTOL2	HTC116R2	OK	0.0018524	1.79812	9.92288	0.202348	0.0274	0.910789	no
ENST00000597346	ENSG00000269821	KCNQ1OT1	11:2465913-2883058	HTC116CONRTOL2	HTC116R2	OK	0.457922	1.69555	1.88858	2.22437	0.0215	0.910789	no
ENST00000598755	ENSG00000269388	AC018755.16	19:52097813-52109403	HTC116CONRTOL2	HTC116R2	OK	1.29432	0	-1.19806662510109	NA	0.0132	0.910789	no
ENST00000599419	ENSG00000268062	TOP1P1	1:171314227-171314459	HTC116CONRTOL2	HTC116R2	OK	0	3.19929	2.07014542311338	NA	0.04795	0.910789	no
ENST00000599732	ENSG00000104960	PTOV1	19:50321538-50364001	HTC116CONRTOL2	HTC116R2	OK	0.000232425	3.12255	13.7137	0.0248876	0.04135	0.910789	no
ENST00000601692	ENSG00000267874	CTD-2527I21.9	19:35521587-35531352	HTC116CONRTOL2	HTC116R2	OK	8889.29	2043.29	-2.12117	-2.00582	0.03805	0.910789	no
ENST00000601806	ENSG00000105287	PRKD2	19:47150868-47220384	HTC116CONRTOL2	HTC116R2	OK	1.53955	0.00152564	-9.97888	-0.233656	0.0476	0.910789	no
ENST00000602666	ENSG00000250771	RP11-153M7.3	4:154561319-154602332	HTC116CONRTOL2	HTC116R2	OK	0.369513	2.07631	2.49033	2.34964	0.0415	0.910789	no
ENST00000604946	ENSG00000271225	RP11-460N11.3	9:69823282-69823847	HTC116CONRTOL2	HTC116R2	OK	0	2.47098	1.79534305229305	NA	0.0039	0.910789	no
ENST00000605957	ENSG00000272232	Metazoa_SRP	9:73143976-74061820	HTC116CONRTOL2	HTC116R2	OK	99.5436	20.1098	-2.30743	-2.2776	0.03275	0.910789	no
ENST00000607679	ENSG00000271992	RP11-42O15.3	1:70910753-70911219	HTC116CONRTOL2	HTC116R2	OK	1.6988	0	-1.43231806694952	NA	0.0267	0.910789	no
ENST00000607688	ENSG00000272023	CTC-350I8.1	5:132299461-132299856	HTC116CONRTOL2	HTC116R2	OK	2.32254	0	-1.73228656818595	NA	0.0267	0.910789	no
ENST00000607893	ENSG00000273428	RP4-539M6.22	22:30831530-30832234	HTC116CONRTOL2	HTC116R2	OK	1.91258	0	-1.54229767689763	NA	0.0054	0.910789	no
ENST00000608252	ENSG00000272960	RP11-339B21.15	9:131067439-131067794	HTC116CONRTOL2	HTC116R2	OK	0	2.59461	1.84583525283774	NA	0.0339	0.910789	no
NONHSAG003716	NONHSAG003716	-	1:184659059-184659280	HTC116CONRTOL2	HTC116R2	OK	0	2.44413	1.78413959883687	NA	0.04965	0.910789	no
NONHSAG005562	NONHSAG005562	-	10:32281017-32281309	HTC116CONRTOL2	HTC116R2	OK	68.374	8.4058	-3.02399	-2.72381	0.02735	0.910789	no
NONHSAG011573	NONHSAG011573	-	12:66686462-66686767	HTC116CONRTOL2	HTC116R2	OK	5.37239	0	-2.67183456470504	NA	0.0151	0.910789	no
NONHSAG011926	NONHSAG011926	-	12:93903262-93903544	HTC116CONRTOL2	HTC116R2	OK	0	14.2042	3.92639800291038	NA	0.00145	0.910789	no
NONHSAG011951	NONHSAG011951	-	12:94909251-94909536	HTC116CONRTOL2	HTC116R2	OK	4.90403	0	-2.56170005214717	NA	0.0301	0.910789	no
NONHSAG016858	NONHSAG016858	-	15:50534143-50558223	HTC116CONRTOL2	HTC116R2	OK	12.4908	0	-3.75390399705134	NA	0.0012	0.910789	no
NONHSAG018730	NONHSAG018730	-	16:16653025-16654935	HTC116CONRTOL2	HTC116R2	OK	0	1.53448	1.34168977942762	NA	0.0379	0.910789	no
NONHSAG021658	NONHSAG021658	-	17:36777452-36777733	HTC116CONRTOL2	HTC116R2	OK	0	9.24495	3.35684103824794	NA	0.0062	0.910789	no
NONHSAG025621	NONHSAG025621	-	19:36370791-36376739	HTC116CONRTOL2	HTC116R2	OK	6.41817	0	-2.89106333003379	NA	0.02685	0.910789	no
NONHSAG027013	NONHSAG027013	-	2:11674241-11782914	HTC116CONRTOL2	HTC116R2	OK	722.897	216.634	-1.73853	-1.98259	0.04925	0.910789	no
NONHSAG028270	NONHSAG028270	-	2:76672204-76672536	HTC116CONRTOL2	HTC116R2	OK	439.557	133.43	-1.71997	-2.0575	0.0454	0.910789	no
NONHSAG028710	NONHSAG028710	-	2:101217327-101217618	HTC116CONRTOL2	HTC116R2	OK	0	4.14373	2.36281491601652	NA	0.037	0.910789	no
NONHSAG029598	NONHSAG029598	-	2:156991625-156991922	HTC116CONRTOL2	HTC116R2	OK	0	6.94734	2.9904720665655	NA	0.0087	0.910789	no
NONHSAG030277	NONHSAG030277	-	2:203210997-203222427	HTC116CONRTOL2	HTC116R2	OK	207.73	51.0173	-2.02565	-2.2309	0.03775	0.910789	no
NONHSAG031280	NONHSAG031280	-	20:11781110-11859217	HTC116CONRTOL2	HTC116R2	OK	5.79075	0	-2.76357092079208	NA	0.03705	0.910789	no
NONHSAG031738	NONHSAG031738	-	20:36603557-36603883	HTC116CONRTOL2	HTC116R2	OK	81.2434	19.8309	-2.0345	-2.18016	0.04185	0.910789	no
NONHSAG031741	NONHSAG031741	-	20:36726797-36727102	HTC116CONRTOL2	HTC116R2	OK	11.1813	0	-3.60659620214407	NA	0.00145	0.910789	no
NONHSAG031761	NONHSAG031761	-	20:37434347-37551667	HTC116CONRTOL2	HTC116R2	OK	8.10768	0	-3.18708360301128	NA	0.0042	0.910789	no
NONHSAG033340	NONHSAG033340	-	22:21265336-21270094	HTC116CONRTOL2	HTC116R2	OK	147.602	12.7189	-3.53667	-4.02843	0.00065	0.910789	no
NONHSAG033923	NONHSAG033923	-	22:38903856-38904099	HTC116CONRTOL2	HTC116R2	OK	10.8177	0	-3.5628773756251	NA	0.01485	0.910789	no
NONHSAG033960	NONHSAG033960	-	22:39700526-39706089	HTC116CONRTOL2	HTC116R2	OK	1.27212	0	-1.18403903151211	NA	0.01345	0.910789	no
NONHSAG035235	NONHSAG035235	-	3:55542335-56502391	HTC116CONRTOL2	HTC116R2	OK	48.4861	8.47894	-2.51562	-2.3068	0.04225	0.910789	no
NONHSAG035643	NONHSAG035643	-	3:104066389-104066699	HTC116CONRTOL2	HTC116R2	OK	0	5.44927	2.6891358695309	NA	0.03685	0.910789	no
NONHSAG037084	NONHSAG037084	-	3:195647714-195648000	HTC116CONRTOL2	HTC116R2	OK	6.47957	0	-2.90295533205149	NA	0.0151	0.910789	no
NONHSAG037414	NONHSAG037414	-	4:7113814-7114126	HTC116CONRTOL2	HTC116R2	OK	61.2901	13.2604	-2.20852	-2.23359	0.04035	0.910789	no
NONHSAG038360	NONHSAG038360	-	4:86021648-86021976	HTC116CONRTOL2	HTC116R2	OK	200.368	52.5609	-1.93059	-2.10239	0.0438	0.910789	no
NONHSAG041138	NONHSAG041138	-	5:100068761-100069090	HTC116CONRTOL2	HTC116R2	OK	6.77607	0	-2.95904120610911	NA	0.0049	0.910789	no
NONHSAG041388	NONHSAG041388	-	5:122406476-122406773	HTC116CONRTOL2	HTC116R2	OK	430.542	99.3106	-2.11614	-2.48387	0.0168	0.910789	no
NONHSAG041822	NONHSAG041822	-	5:143520443-143520729	HTC116CONRTOL2	HTC116R2	OK	6.60099	0	-2.92618733632901	NA	0.01475	0.910789	no
NONHSAG043139	NONHSAG043139	-	6:20401053-20493941	HTC116CONRTOL2	HTC116R2	OK	1820.77	417.171	-2.12584	-2.26004	0.0342	0.910789	no
NONHSAG043274	NONHSAG043274	-	6:27198176-27198434	HTC116CONRTOL2	HTC116R2	OK	8618.44	1603.44	-2.42625	-2.64167	0.0132	0.910789	no
NONHSAG043326	NONHSAG043326	-	6:28770348-28770592	HTC116CONRTOL2	HTC116R2	OK	1085.4	245.005	-2.14735	-2.56677	0.01465	0.910789	no
NONHSAG046882	NONHSAG046882	-	7:6616301-6616698	HTC116CONRTOL2	HTC116R2	OK	8.13825	0	-3.19191791166724	NA	0.02715	0.910789	no
NONHSAG047318	NONHSAG047318	-	7:34338467-34341171	HTC116CONRTOL2	HTC116R2	OK	0	3.09608	2.03424389270026	NA	0.04635	0.910789	no
NONHSAG051836	NONHSAG051836	-	9:17048916-17112813	HTC116CONRTOL2	HTC116R2	OK	4.20853	0	-2.38087625907719	NA	0.02975	0.910789	no
NONHSAG051892	NONHSAG051892	-	9:21695174-21699569	HTC116CONRTOL2	HTC116R2	OK	559.954	151.875	-1.88243	-2.11522	0.04395	0.910789	no
NONHSAT065873	NONHSAT065873	-	19:36066505-36092637	HTC116CONRTOL2	HTC116R2	OK	912.032	78.68	-3.53502	-3.86023	0.00225	0.910789	no
NONHSAT074524	NONHSAT074524	-	2:133035740-133039086	HTC116CONRTOL2	HTC116R2	OK	233.094	23.0992	-3.335	-3.13385	0.01915	0.910789	no
NONHSAT090956	NONHSAT090956	-	3:104066389-104066699	HTC116CONRTOL2	HTC116R2	OK	0	5.38318	2.67427533108461	NA	0.03395	0.910789	no
NONHSAT107634	NONHSAT107634	-	6:8435849-8787078	HTC116CONRTOL2	HTC116R2	OK	2.67485	0.132342	-4.33711	-1.56123	0.015	0.910789	no
NONHSAT114150	NONHSAT114150	-	6:100609028-100610901	HTC116CONRTOL2	HTC116R2	OK	2.63315	0	-1.86122093079298	NA	0.02815	0.910789	no
NONHSAT127277	NONHSAT127277	-	8:74896226-74897118	HTC116CONRTOL2	HTC116R2	OK	0	1.99018	1.58023233301571	NA	0.04785	0.910789	no
NONHSAT127761	NONHSAT127761	-	8:94951591-94955105	HTC116CONRTOL2	HTC116R2	OK	0	1.33928	1.22606455533498	NA	0.01135	0.910789	no
NR_027447	MAN1B1-AS1	-	9:139979055-139981378	HTC116CONRTOL2	HTC116R2	OK	1.22464	0.0221465	-5.78914	-1.1993	0.04975	0.910789	no
NR_036753	ZNF847P	-	1:227884592-227894412	HTC116CONRTOL2	HTC116R2	OK	0	1.49548	1.31931734142047	NA	0.04875	0.910789	no
NR_038942	LOC100630918	-	2:85763510-85766100	HTC116CONRTOL2	HTC116R2	OK	1.26189	0.101224	-3.63996	-1.35933	0.04415	0.910789	no
NR_045072	CSRNP2	-	12:51454987-51477447	HTC116CONRTOL2	HTC116R2	OK	0.000740659	1.31681	10.796	0.203525	0.0259	0.910789	no
NR_103523	AMN1	-	12:31800093-31882108	HTC116CONRTOL2	HTC116R2	OK	0.00233905	2.28903	9.9346	0.13521	0.046	0.910789	no
NR_103767	LOC100652736	-	22:19158907-19160352	HTC116CONRTOL2	HTC116R2	OK	10.6184	2.47809	-2.09926	-2.16464	0.04325	0.910789	no
UCSC_TCONS_00000918	UCSC_TCONS_00000918	-	1:41898930-41930507	HTC116CONRTOL2	HTC116R2	OK	3.22387	0	-2.07856543288731	NA	0.0267	0.910789	no
UCSC_TCONS_00004628	UCSC_TCONS_00004628	-	2:241166976-241195452	HTC116CONRTOL2	HTC116R2	OK	1.94983	0	-1.56063181372059	NA	0.0255	0.910789	no
UCSC_TCONS_00006694	UCSC_TCONS_00006694	-	3:156799455-156840793	HTC116CONRTOL2	HTC116R2	OK	2.43536	0	-1.78046129060108	NA	0.01975	0.910789	no
UCSC_TCONS_00007198	UCSC_TCONS_00007198	-	3:96335980-96337060	HTC116CONRTOL2	HTC116R2	OK	0	1.26865	1.18183405184286	NA	0.04725	0.910789	no
UCSC_TCONS_00008514	UCSC_TCONS_00008514	-	4:83534265-83542590	HTC116CONRTOL2	HTC116R2	OK	0	1.33707	1.22470094641874	NA	0.04675	0.910789	no
UCSC_TCONS_00012197	UCSC_TCONS_00012197	-	6:58778111-58778756	HTC116CONRTOL2	HTC116R2	OK	4.21884	0	-2.38372917226981	NA	0.0267	0.910789	no
UCSC_TCONS_00012531	UCSC_TCONS_00012531	-	6:80247284-80265908	HTC116CONRTOL2	HTC116R2	OK	0	2.38441	1.75890435248173	NA	0.0445	0.910789	no
UCSC_TCONS_00018395	UCSC_TCONS_00018395	-	10:134827222-134828171	HTC116CONRTOL2	HTC116R2	OK	1.31234	0	-1.20935354327547	NA	0.00715	0.910789	no
UCSC_TCONS_00019939	UCSC_TCONS_00019939	-	11:67889046-67897985	HTC116CONRTOL2	HTC116R2	OK	3.55194	0	-2.18648154132794	NA	0.0131	0.910789	no
UCSC_TCONS_00022238	UCSC_TCONS_00022238	-	13:27781431-27782326	HTC116CONRTOL2	HTC116R2	OK	0	1.36524	1.24198658070736	NA	0.00565	0.910789	no
UCSC_TCONS_00023452	UCSC_TCONS_00023452	-	15:71373657-71385917	HTC116CONRTOL2	HTC116R2	OK	1.34377	0	-1.22883100144104	NA	0.0117	0.910789	no
UCSC_TCONS_00025272	UCSC_TCONS_00025272	-	17:2591627-2592285	HTC116CONRTOL2	HTC116R2	OK	1.79311	0	-1.48187239185256	NA	0.0245	0.910789	no
UCSC_TCONS_00026345	UCSC_TCONS_00026345	-	18:56481111-56501596	HTC116CONRTOL2	HTC116R2	OK	0	2.77077	1.91485915525843	NA	0.048	0.910789	no
UCSC_TCONS_00028125	UCSC_TCONS_00028125	-	20:22370850-22371509	HTC116CONRTOL2	HTC116R2	OK	1.76916	0	-1.46944841395684	NA	0.0117	0.910789	no
UCSC_TCONS_00029072	UCSC_TCONS_00029072	-	21:9826393-9827720	HTC116CONRTOL2	HTC116R2	OK	721.189	139.037	-2.37491	-2.22768	0.03715	0.910789	no
UCSC_TCONS_00029193	UCSC_TCONS_00029193	-	21:9825743-9826389	HTC116CONRTOL2	HTC116R2	OK	1706.68	403.913	-2.07908	-2.1417	0.03135	0.910789	no
UCSC_TCONS_l2_00000709	UCSC_TCONS_l2_00000709	-	1:181205452-181207740	HTC116CONRTOL2	HTC116R2	OK	0	2.04353	1.60574558649518	NA	0.04785	0.910789	no
UCSC_TCONS_l2_00001000	UCSC_TCONS_l2_00001000	-	1:5146518-5150959	HTC116CONRTOL2	HTC116R2	OK	0	2.56696	1.83469503746853	NA	0.04635	0.910789	no
UCSC_TCONS_l2_00004573	UCSC_TCONS_l2_00004573	-	11:65184125-65278498	HTC116CONRTOL2	HTC116R2	OK	3.70585e-84	1.53492	277.77	3.96441e-80	0.01915	0.910789	no
UCSC_TCONS_l2_00011082	UCSC_TCONS_l2_00011082	-	17:8123959-8127361	HTC116CONRTOL2	HTC116R2	OK	11.1556	1.43627	-2.95737	-2.77826	0.023	0.910789	no
UCSC_TCONS_l2_00014331	UCSC_TCONS_l2_00014331	-	2:242615156-242636650	HTC116CONRTOL2	HTC116R2	OK	1.90948	0.000532893	-11.807	-0.0583805	0.0282	0.910789	no
UCSC_TCONS_l2_00021478	UCSC_TCONS_l2_00021478	-	4:188454031-188647874	HTC116CONRTOL2	HTC116R2	OK	0	1.39757	1.26157293711144	NA	0.0498	0.910789	no
