# Supplementary material for: Regulation of lnc-TLCD2-1 on Radiation Sensitivity of Colorectal Cancer and Comprehensive Analysis of Its Mechanism
Source: Front Oncol. 2021 Jul 15;11:714159. doi: 10.3389/fonc.2021.714159 (PMC8320535; doi:10.3389/fonc.2021.714159)
Supplement: Supplemental Table 3 — Biological Process enrichment of coexpressed genes. [file Table_3.xlsx]

## Sheet: Sheet1
Category	Term	Count	%	PValue	Genes	List Total	Pop Hits	Pop Total	Fold Enrichment	Bonferroni	Benjamini	FDR
GOTERM_BP_DIRECT	GO:0016032~viral process	8	8.24742	0.00111982	SYNCRIP, SET, HNRNPK, SNW1, CUL5, PAK2, RCOR1, NUP160	91	299	16792	4.93719	0.464252	0.281119	0.281119
GOTERM_BP_DIRECT	GO:0000398~mRNA splicing, via spliceosome	7	7.21649	0.00123374	SYNCRIP, HNRNPK, SNW1, CPSF2, PAPOLA, HNRNPU, HNRNPR	91	222	16792	5.81843	0.497226	0.281119	0.281119
GOTERM_BP_DIRECT	GO:0007175~negative regulation of epidermal growth factor-activated receptor activity	3	3.09278	0.00151411	PSEN1, SOCS4, SNX6	91	11	16792	50.3257	0.570011	0.281119	0.281119
GOTERM_BP_DIRECT	GO:0006397~mRNA processing	6	6.18557	0.00275497	RBM25, CPSF6, PPP4R2, HNRNPR, HNRNPLL, ZC3H14	91	179	16792	6.18528	0.784897	0.38363	0.38363
GOTERM_BP_DIRECT	GO:0006378~mRNA polyadenylation	3	3.09278	0.00980885	CPSF6, CPSF2, PAPOLA	91	28	16792	19.7708	0.995874	1	1
GOTERM_BP_DIRECT	GO:0006396~RNA processing	4	4.12371	0.0152816	SYNCRIP, HNRNPK, HNRNPU, DICER1	91	97	16792	7.60938	0.999812	1	1
GOTERM_BP_DIRECT	GO:0016579~protein deubiquitination	4	4.12371	0.0161334	USP13, ATXN3, USP1, WDR20	91	99	16792	7.45566	0.999884	1	1
GOTERM_BP_DIRECT	GO:0006511~ubiquitin-dependent protein catabolic process	5	5.15464	0.0165708	USP13, ATXN3, PSMC6, CUL5, USP1	91	182	16792	5.06944	0.999909	1	1
GOTERM_BP_DIRECT	GO:1904294~positive regulation of ERAD pathway	2	2.06186	0.0212689	USP13, ATXN3	91	4	16792	92.2637	0.999994	1	1
GOTERM_BP_DIRECT	GO:0070934~CRD-mediated mRNA stabilization	2	2.06186	0.0265159	SYNCRIP, HNRNPU	91	5	16792	73.811	1	1	1
GOTERM_BP_DIRECT	GO:0010467~gene expression	3	3.09278	0.027319	HNRNPK, HNRNPU, HNRNPR	91	48	16792	11.533	1	1	1
GOTERM_BP_DIRECT	GO:0035520~monoubiquitinated protein deubiquitination	2	2.06186	0.031735	ATXN3, USP1	91	6	16792	61.5092	1	1	1
GOTERM_BP_DIRECT	GO:0051444~negative regulation of ubiquitin-protein transferase activity	2	2.06186	0.0369265	BAG5, PSEN1	91	7	16792	52.7221	1	1	1
GOTERM_BP_DIRECT	GO:0042787~protein ubiquitination involved in ubiquitin-dependent protein catabolic process	4	4.12371	0.0490753	HECTD1, AREL1, CUL5, KLHL28	91	153	16792	4.82425	1	1	1
GOTERM_BP_DIRECT	GO:0045892~negative regulation of transcription, DNA-templated	7	7.21649	0.0514682	SET, SNW1, ZNF639, CTCF, RCOR1, SNX6, STRN3	91	499	16792	2.58856	1	1	1
GOTERM_BP_DIRECT	GO:0006366~transcription from RNA polymerase II promoter	7	7.21649	0.0573731	GTF2A1, CCNK, SUPT16H, HNRNPK, ZNF639, TRIP11, CTCF	91	513	16792	2.51792	1	1	1
GOTERM_BP_DIRECT	GO:0098609~cell-cell adhesion	5	5.15464	0.057817	HNRNPK, EIF5, NUMB, AHSA1, PAK2	91	271	16792	3.40457	1	1	1
GOTERM_BP_DIRECT	GO:1900034~regulation of cellular response to heat	3	3.09278	0.0612856	HSP90AA1, BAG5, NUP160	91	75	16792	7.3811	1	1	1
GOTERM_BP_DIRECT	GO:0090162~establishment of epithelial cell polarity	2	2.06186	0.0624737	MPP5, ARF6	91	12	16792	30.7546	1	1	1
GOTERM_BP_DIRECT	GO:0043923~positive regulation by host of viral transcription	2	2.06186	0.072504	SNW1, ZNF639	91	14	16792	26.3611	1	1	1
GOTERM_BP_DIRECT	GO:0006839~mitochondrial transport	2	2.06186	0.0774792	HSP90AA1, PSEN1	91	15	16792	24.6037	1	1	1
GOTERM_BP_DIRECT	GO:0006368~transcription elongation from RNA polymerase II promoter	3	3.09278	0.077767	GTF2A1, CCNK, SUPT16H	91	86	16792	6.437	1	1	1
GOTERM_BP_DIRECT	GO:0006337~nucleosome disassembly	2	2.06186	0.0873507	SUPT16H, SET	91	17	16792	21.7091	1	1	1
GOTERM_BP_DIRECT	GO:0000122~negative regulation of transcription from RNA polymerase II promoter	8	8.24742	0.0913852	SNW1, AEBP2, TBL1XR1, CTCF, DICER1, PSEN1, RCOR1, STRN3	91	720	16792	2.05031	1	1	1
