# Supplementary material for: Regulation of lnc-TLCD2-1 on Radiation Sensitivity of Colorectal Cancer and Comprehensive Analysis of Its Mechanism
Source: Front Oncol. 2021 Jul 15;11:714159. doi: 10.3389/fonc.2021.714159 (PMC8320535; doi:10.3389/fonc.2021.714159)
Supplement: Supplemental Table 4 — Cellular Component enrichment of coexpressed genes [file Table_4.xlsx]

## Sheet: Sheet1
Category	Term	Count	%	PValue	Genes	List Total	Pop Hits	Pop Total	Fold Enrichment	Bonferroni	Benjamini	FDR
GOTERM_CC_DIRECT	GO:0005654~nucleoplasm	40	41.2371	1.13003e-10	GTF2A1, RBM25, CCNK, SET, SETD3, FCF1, HNRNPU, HNRNPR, CTCF, PDS5A, STRN3, SYNCRIP, ATXN3, OPA1, PPP4R2, MIS18BP1, PAPOLA, USP1, KPNA4, PAK2, ZC3H14, LIN52, WDHD1, HSP90AA1, SUPT16H, CPSF6, PARP2, CPSF2, YLPM1, MPP5, MED6, TOX4, PSMC6, SNW1, HNRNPK, AEBP2, TBL1XR1, ZNF639, CALM1, RCOR1	90	2784	18224	2.90932	2.18095e-08	2.18095e-08	2.14705e-08
GOTERM_CC_DIRECT	GO:0005634~nucleus	49	50.5155	1.51665e-06	CCNK, SRP54, HNRNPU, CTCF, SYNCRIP, PPP4R2, PAPOLA, DLGAP5, SUPT16H, HSP90AA1, AREL1, PARP2, ZFP91, DICER1, MED6, NEMF, AEBP2, TBL1XR1, ZNF639, NUMB, NAF1, EXD2, SET, DCUN1D1, PSEN1, PDS5A, HNRNPLL, STRN3, ATXN3, BAG5, HECTD1, USP1, ZC3H14, SNX6, NEK9, CPSF6, YLPM1, BTBD7, EIF2S1, TTLL5, SNW1, EIF5, PSMC6, HNRNPK, TDP1, TRMT5, TRIP11, CALM1, RCOR1	90	5415	18224	1.83231	0.000292671	0.000146357	0.000144082
GOTERM_CC_DIRECT	GO:0019013~viral nucleocapsid	4	4.12371	0.000337648	SYNCRIP, HNRNPK, HNRNPR, HNRNPLL	90	28	18224	28.927	0.0630985	0.021722	0.0213844
GOTERM_CC_DIRECT	GO:0030529~intracellular ribonucleoprotein complex	6	6.18557	0.000540144	SYNCRIP, HNRNPK, CPSF6, HNRNPU, HNRNPR, HNRNPLL	90	136	18224	8.93333	0.0990234	0.026062	0.0256568
GOTERM_CC_DIRECT	GO:0071013~catalytic step 2 spliceosome	5	5.15464	0.00107034	SYNCRIP, HNRNPK, SNW1, HNRNPU, HNRNPR	90	92	18224	11.0048	0.186726	0.0413152	0.040673
GOTERM_CC_DIRECT	GO:0005737~cytoplasm	40	41.2371	0.00158472	GTF2A1, EXD2, RBM25, SET, SRP54, ARHGAP5, STRN3, ATXN3, HECTD1, OPA1, PPP4R2, PPP2R5E, PAPOLA, MAP4K5, PAK2, ZC3H14, SOCS4, DLGAP5, SNX6, NAA50, WDHD1, NEK9, HSP90AA1, EIF2B2, DNAAF2, PARP2, YLPM1, AHSA1, DICER1, MPP5, EIF2S1, TTLL5, SNW1, HNRNPK, EIF5, TDP1, G2E3, NAF1, EXOC5, CALM1	90	5222	18224	1.55104	0.263683	0.0509753	0.0501829
GOTERM_CC_DIRECT	GO:0005829~cytosol	26	26.8041	0.0141936	ARHGAP11A, SET, CUL5, SRP54, ARHGAP5, PDS5A, NUP160, ATXN3, AP5M1, BAG5, FNTB, KPNA4, PAK2, SNX6, NEK9, HSP90AA1, AREL1, EIF2B2, AHSA1, DICER1, EIF2S1, PSMC6, EIF5, MTHFD1, EXOC5, CALM1	90	3315	18224	1.58815	0.936645	0.391338	0.385255
GOTERM_CC_DIRECT	GO:0030426~growth cone	4	4.12371	0.0192036	HNRNPR, DICER1, PSEN1, CALM1	90	116	18224	6.98238	0.976302	0.463287	0.456086
GOTERM_CC_DIRECT	GO:0070937~CRD-mediated mRNA stability complex	2	2.06186	0.0289505	SYNCRIP, HNRNPU	90	6	18224	67.4963	0.996552	0.558745	0.55006
GOTERM_CC_DIRECT	GO:0005851~eukaryotic translation initiation factor 2B complex	2	2.06186	0.0289505	EIF2B2, EIF2S1	90	6	18224	67.4963	0.996552	0.558745	0.55006
GOTERM_CC_DIRECT	GO:0016020~membrane	18	18.5567	0.036187	HSP90AA1, CPSF6, CPSF2, HNRNPU, PSEN1, ARHGAP5, HNRNPLL, EIF2S1, MED6, SYNCRIP, AP5M1, PSMC6, HNRNPK, BAG5, MTHFD1, OPA1, AGPS, ARF6	90	2200	18224	1.65673	0.999186	0.634917	0.625048
GOTERM_CC_DIRECT	GO:0005813~centrosome	6	6.18557	0.0575333	NEK9, TTLL5, PPP4R2, KIAA0586, PSEN1, CALM1	90	426	18224	2.85196	0.999989	0.859543	0.846183
GOTERM_CC_DIRECT	GO:0005730~nucleolus	9	9.27835	0.0578967	PARP2, TMX1, AGPS, G2E3, FCF1, SRP54, HNRNPR, CTCF, ZC3H14	90	857	18224	2.12649	0.99999	0.859543	0.846183
GOTERM_CC_DIRECT	GO:0000785~chromatin	3	3.09278	0.0702912	TOX4, SNW1, PDS5A	90	89	18224	6.82547	0.999999	0.877111	0.863477
GOTERM_CC_DIRECT	GO:0005913~cell-cell adherens junction	5	5.15464	0.0735361	HNRNPK, EIF5, NUMB, AHSA1, PAK2	90	323	18224	3.1345	1	0.877111	0.863477
GOTERM_CC_DIRECT	GO:0016607~nuclear speck	4	4.12371	0.0754744	RBM25, SRP54, YLPM1, ZC3H14	90	201	18224	4.02963	1	0.877111	0.863477
GOTERM_CC_DIRECT	GO:0005681~spliceosomal complex	3	3.09278	0.0772585	RBM25, SNW1, HNRNPR	90	94	18224	6.46241	1	0.877111	0.863477
GOTERM_CC_DIRECT	GO:0016234~inclusion body	2	2.06186	0.0843881	BAG5, PSMC6	90	18	18224	22.4988	1	0.904827	0.890763
GOTERM_CC_DIRECT	GO:0000159~protein phosphatase type 2A complex	2	2.06186	0.0933183	PPP2R5E, STRN3	90	20	18224	20.2489	1	0.947918	0.933183
