# Supplementary material for: Regulation of lnc-TLCD2-1 on Radiation Sensitivity of Colorectal Cancer and Comprehensive Analysis of Its Mechanism
Source: Front Oncol. 2021 Jul 15;11:714159. doi: 10.3389/fonc.2021.714159 (PMC8320535; doi:10.3389/fonc.2021.714159)
Supplement: Supplemental Table 5 — Molecular Function enrichment of coexpressed genes. [file Table_5.xlsx]

## Sheet: Sheet1
Category	Term	Count	%	PValue	Genes	List Total	Pop Hits	Pop Total	Fold Enrichment	Bonferroni	Benjamini	FDR
GOTERM_MF_DIRECT	GO:0005515~protein binding	73	75.2577	6.70954e-10	RBM25, CCNK, SRP54, HNRNPU, HNRNPR, CTCF, ARHGAP5, SYNCRIP, PPP4R2, OPA1, MIS18BP1, PPP2R5E, FNTB, PAPOLA, KPNA4, DLGAP5, WDHD1, SUPT16H, HSP90AA1, DNAAF2, PARP2, AHSA1, BAZ1A, DICER1, ARMC8, MED6, TOX4, MTHFD1, TBL1XR1, ZNF639, AGPS, NUMB, G2E3, NAF1, EXOC5, ARF6, USP13, GTF2A1, EXD2, SET, CUL5, DCUN1D1, WDR20, PSEN1, PDS5A, HNRNPLL, NUP160, STRN3, ATXN3, BAG5, HECTD1, USP1, MAP4K5, ZC3H14, PAK2…	87	8785	16881	1.61235	1.34191e-07	1.34191e-07	1.34191e-07
GOTERM_MF_DIRECT	GO:0044822~poly(A) RNA binding	17	17.5258	0.000163021	RBM25, HSP90AA1, SUPT16H, CPSF6, FCF1, SRP54, YLPM1, HNRNPU, HNRNPR, HNRNPLL, EIF2S1, SYNCRIP, HNRNPK, SNW1, EIF5, NAF1, ZC3H14	87	1129	16881	2.92169	0.032081	0.0163021	0.0163021
GOTERM_MF_DIRECT	GO:0003723~RNA binding	9	9.27835	0.00669695	SYNCRIP, HNRNPK, CPSF6, CPSF2, PAPOLA, HNRNPU, NAF1, HNRNPR, HNRNPLL	87	547	16881	3.19252	0.739172	0.446463	0.446463
GOTERM_MF_DIRECT	GO:0019888~protein phosphatase regulator activity	3	3.09278	0.00952565	SET, PPP4R2, PPP2R5E	87	29	16881	20.0725	0.852549	0.454198	0.454198
GOTERM_MF_DIRECT	GO:0016874~ligase activity	6	6.18557	0.0122784	TTLL5, HECTD1, AREL1, UBR7, G2E3, ZFP91	87	270	16881	4.31188	0.915489	0.454198	0.454198
GOTERM_MF_DIRECT	GO:0005525~GTP binding	7	7.21649	0.0136259	HSP90AA1, EIF2B2, EIF5, OPA1, SRP54, ARHGAP5, ARF6	87	384	16881	3.53709	0.935682	0.454198	0.454198
GOTERM_MF_DIRECT	GO:0003714~transcription corepressor activity	5	5.15464	0.0200581	SNW1, AEBP2, TBL1XR1, CTCF, RCOR1	87	203	16881	4.77917	0.982619	0.572067	0.572067
GOTERM_MF_DIRECT	GO:0003729~mRNA binding	4	4.12371	0.0259942	RBM25, HSP90AA1, CPSF6, HNRNPLL	87	125	16881	6.2091	0.994844	0.572067	0.572067
GOTERM_MF_DIRECT	GO:0004842~ubiquitin-protein transferase activity	6	6.18557	0.0263651	HECTD1, AREL1, CUL5, KLHL28, G2E3, ZFP91	87	329	16881	3.53862	0.995222	0.572067	0.572067
GOTERM_MF_DIRECT	GO:0003924~GTPase activity	5	5.15464	0.0316188	EIF5, OPA1, SRP54, ARHGAP5, ARF6	87	234	16881	4.14604	0.998381	0.572067	0.572067
GOTERM_MF_DIRECT	GO:0000166~nucleotide binding	6	6.18557	0.0324749	SYNCRIP, RBM25, HSP90AA1, CPSF6, HNRNPR, HNRNPLL	87	348	16881	3.34542	0.998643	0.572067	0.572067
GOTERM_MF_DIRECT	GO:0003713~transcription coactivator activity	5	5.15464	0.0378966	GTF2A1, SETD3, SNW1, TRIP11, MED6	87	248	16881	3.91199	0.999559	0.572067	0.572067
GOTERM_MF_DIRECT	GO:0003743~translation initiation factor activity	3	3.09278	0.0386706	EIF2B2, EIF5, EIF2S1	87	61	16881	9.54268	0.999625	0.572067	0.572067
GOTERM_MF_DIRECT	GO:0030235~nitric-oxide synthase regulator activity	2	2.06186	0.0400447	HSP90AA1, CALM1	87	8	16881	48.5086	0.999718	0.572067	0.572067
GOTERM_MF_DIRECT	GO:0098641~cadherin binding involved in cell-cell adhesion	5	5.15464	0.0607395	HNRNPK, EIF5, NUMB, AHSA1, PAK2	87	290	16881	3.34542	0.999996	0.690194	0.690194
GOTERM_MF_DIRECT	GO:0004843~thiol-dependent ubiquitin-specific protease activity	3	3.09278	0.0627931	USP13, ATXN3, USP1	87	80	16881	7.27629	0.999998	0.690194	0.690194
GOTERM_MF_DIRECT	GO:0051087~chaperone binding	3	3.09278	0.0641756	USP13, BAG5, AHSA1	87	81	16881	7.18646	0.999998	0.690194	0.690194
GOTERM_MF_DIRECT	GO:0008143~poly(A) binding	2	2.06186	0.0642634	SYNCRIP, ZC3H14	87	13	16881	29.8515	0.999998	0.690194	0.690194
GOTERM_MF_DIRECT	GO:0008013~beta-catenin binding	3	3.09278	0.0655684	TBL1XR1, NUMB, PSEN1	87	82	16881	7.09882	0.999999	0.690194	0.690194
GOTERM_MF_DIRECT	GO:0031996~thioesterase binding	2	2.06186	0.0690342	CALM1, ARF6	87	14	16881	27.7192	0.999999	0.690342	0.690342
GOTERM_MF_DIRECT	GO:0070034~telomerase RNA binding	2	2.06186	0.0785037	HNRNPU, NAF1	87	16	16881	24.2543	1	0.747654	0.747654
GOTERM_MF_DIRECT	GO:0047485~protein N-terminus binding	3	3.09278	0.0876031	TBL1XR1, EXOC5, ARF6	87	97	16881	6.00107	1	0.796392	0.796392
GOTERM_MF_DIRECT	GO:0044212~transcription regulatory region DNA binding	4	4.12371	0.094974	TBL1XR1, ZNF639, CTCF, RCOR1	87	213	16881	3.64384	1	0.814104	0.814104
