# Supplementary material for: Regulation of lnc-TLCD2-1 on Radiation Sensitivity of Colorectal Cancer and Comprehensive Analysis of Its Mechanism
Source: Front Oncol. 2021 Jul 15;11:714159. doi: 10.3389/fonc.2021.714159 (PMC8320535; doi:10.3389/fonc.2021.714159)
Supplement: Supplemental Table 6 — KEGG pathway analysis of coexpressed genes. [file Table_6.xlsx]

## Sheet: Sheet1
Category	Term	Count	%	PValue	Genes	List Total	Pop Hits	Pop Total	Fold Enrichment	Bonferroni	Benjamini	FDR
KEGG_PATHWAY	hsa03015:mRNA surveillance pathway	4	4.12371	0.0116674	CPSF6, PPP2R5E, CPSF2, PAPOLA	37	91	6879	8.17226	0.626869	0.887963	0.887963
KEGG_PATHWAY	hsa04330:Notch signaling pathway	3	3.09278	0.0258345	SNW1, NUMB, PSEN1	37	48	6879	11.6199	0.889044	0.887963	0.887963
KEGG_PATHWAY	hsa03040:Spliceosome	4	4.12371	0.031713	RBM25, HNRNPK, SNW1, HNRNPU	37	133	6879	5.59155	0.933266	0.887963	0.887963
KEGG_PATHWAY	hsa03013:RNA transport	4	4.12371	0.0600881	EIF2B2, EIF5, EIF2S1, NUP160	37	172	6879	4.3237	0.994513	1	1
