# Supplementary material for: Regulation of lnc-TLCD2-1 on Radiation Sensitivity of Colorectal Cancer and Comprehensive Analysis of Its Mechanism
Source: Front Oncol. 2021 Jul 15;11:714159. doi: 10.3389/fonc.2021.714159 (PMC8320535; doi:10.3389/fonc.2021.714159)
Supplement: Supplementary Data Sheet 1 — The sequence of lnc-TLCD2-1. [file DataSheet_1.xlsx]

## Sheet: Sheet1
CTCGTGCGTCACGACGCCGCCAGCTGATCGGAGCCTGGAGCCGGTGTGTGCTGGGTGCCGAGAAGAGACAGCGCCGCCGGCCGTGGGGAGCGGACGCAGTGATTTGCTCCCCCTCGTGCAGCAACCCCCACACCCAGCACCAGGAGCCTGTTCCTCTCACGCCCTCACCTGGCTGAGCCGCAGTAGTTCTTCAGTGGCAAGCTTTATGTCCTGACCCAGCTAAAGCTGCCAGTTGAAGAACTGTTGCCCTCTGCCCCTGGCTTCGAGGAGGAGGAGGAGCTGCTTTCCCCATCATCTGGAAGGTGACAGAAATGGGCTGGGAAGGTCCGAACAGCAGGGTGGATGATACGTTTTGGGCAAGTTGGAGAGCCTTTGCCCAGATTGGCCCAGCAAGGAGCG…
